# Supplementary material for: Expression profiles of meiotic genes in male vs. female gonads and gametes: Insights into fertility issues
Source: Front Genet. 2023 Mar 14;14:1125097. doi: 10.3389/fgene.2023.1125097 (PMC10045993; doi:10.3389/fgene.2023.1125097)
Supplement: Supplementary file 2 [file Table6.XLSX]

## Sheet: GV vs MII (AMA)
GV vs MII oocytes (AMA)
SYMBOL	logFC	Adjusted P-Value	Conclusion
DUSP1	-4.59562	0.009915	Downregulated
BCL2L10	-3.94935	9.37622e-25	Downregulated
CSNK2A2	-2.6159	4.37097e-23	Downregulated
HMGB2	-2.56723	3.33447e-19	Downregulated
WEE2	-2.44017	1.51296e-09	Downregulated
FBXO43	-2.4149	6.18747e-16	Downregulated
STAG1	-2.3247	1.89842e-26	Downregulated
INCENP	-2.31762	5.12052e-12	Downregulated
IGF2R	-2.29161	3.29282e-11	Downregulated
H2AX	-2.24559	9.46969e-10	Downregulated
NSUN2	-2.21648	5.55467e-06	Downregulated
PTTG1	-2.17658	3.12144e-15	Downregulated
AZIN2	-2.17488	1.60328e-15	Downregulated
ATM	-2.09371	2.76879e-11	Downregulated
KMT2D	-2.03503	1.15172e-06	Downregulated
H1-1	-2.02501	1.2525e-11	Downregulated
GGNBP2	-2.00744	0.00147963	Downregulated
ZSCAN2	-2.00348	4.22538e-22	Downregulated
IFT27	-1.99082	6.36582e-07	Downregulated
BCL2L11	-1.9466	1.22908e-09	Downregulated
CCNE1	-1.94379	8.06893e-06	Downregulated
CNTRL	-1.9157	2.29423e-16	Downregulated
ANAPC10	-1.91339	1.16377e-16	Downregulated
ANAPC1	-1.89516	1.44446e-08	Downregulated
AURKC	-1.8874	5.94332e-11	Downregulated
ESPL1	-1.88439	1.90774e-07	Downregulated
PDE3A	-1.88364	1.03834e-09	Downregulated
BIRC3	-1.87472	0.012829	Downregulated
WFDC2	-1.85927	1.51131e-13	Downregulated
KDM3A	-1.83314	8.67438e-12	Downregulated
BRCA2	-1.83273	1.13155e-17	Downregulated
ARID4A	-1.83116	2.5094e-17	Downregulated
SMC4	-1.82541	1.34716e-15	Downregulated
CDC20	-1.81963	6.35619e-13	Downregulated
CLMN	-1.8194	1.2511e-05	Downregulated
TUBG2	-1.80694	2.72563e-10	Downregulated
KLHDC3	-1.80394	1.95474e-16	Downregulated
SYCP2	-1.76873	4.59353e-19	Downregulated
CCNI	-1.75194	1.37287e-13	Downregulated
ASPM	-1.7379	4.3118e-18	Downregulated
CLOCK	-1.73341	3.10806e-11	Downregulated
LARP7	-1.71808	6.51044e-16	Downregulated
NUMA1	-1.71804	8.49876e-10	Downregulated
HOOK1	-1.71588	8.58912e-08	Downregulated
TUBB8	-1.7158	6.91044e-09	Downregulated
H1-8	-1.71328	2.38066e-11	Downregulated
HSPB11	-1.70955	2.94468e-10	Downregulated
GOLGA3	-1.70827	1.21365e-14	Downregulated
DHX36	-1.69978	1.13804e-13	Downregulated
HSF2BP	-1.68671	2.06858e-10	Downregulated
YTHDC2	-1.67506	2.4816e-08	Downregulated
PCDH11Y	-1.65662	0.0034735	Downregulated
ATRX	-1.64915	1.41475e-16	Downregulated
DZIP1	-1.64726	2.64197e-07	Downregulated
CDC27	-1.64626	7.31063e-13	Downregulated
ACTR2	-1.61251	1.61428e-08	Downregulated
IFT81	-1.61104	1.43561e-09	Downregulated
TOP2A	-1.60933	1.68088e-07	Downregulated
NKAPL	-1.60027	0.010977	Downregulated
TEX14	-1.58275	9.70852e-06	Downregulated
SGO1	-1.58063	2.64602e-16	Downregulated
SMC2	-1.57024	6.83831e-12	Downregulated
PSME4	-1.55431	8.90966e-06	Downregulated
GPR3	-1.54759	0.00143798	Downregulated
HSF2	-1.54568	0.000362196	Downregulated
OOEP	-1.54499	5.34401e-09	Downregulated
RAD21	-1.53531	1.99891e-13	Downregulated
CIB1	-1.51464	1.06963e-12	Downregulated
MDK	-1.5087	0.00430679	Downregulated
ASF1B	-1.49341	1.52095e-09	Downregulated
PHC2	-1.48622	0.000601194	Downregulated
SMC3	-1.48601	3.61804e-12	Downregulated
SGO2	-1.47848	6.36477e-13	Downregulated
HERC2	-1.4714	0.00466346	Downregulated
MYBL1	-1.46542	0.00146561	Downregulated
MSX1	-1.46362	0.00196083	Downregulated
ANAPC11	-1.45296	8.56758e-09	Downregulated
NCAPD3	-1.45038	1.15598e-08	Downregulated
PPP2R1A	-1.44277	6.50297e-05	Downregulated
RSPH1	-1.43576	0.000214445	Downregulated
UBR2	-1.43237	3.83302e-11	Downregulated
TEX15	-1.43067	7.4263e-08	Downregulated
SFMBT1	-1.42756	0.000343869	Downregulated
SYCE3	-1.42707	0.0139711	Downregulated
SUN1	-1.42672	0.0158222	Downregulated
SYNE1	-1.42602	2.16664e-06	Downregulated
H3-3A	-1.40874	3.27385e-07	Downregulated
SETX	-1.40825	5.35167e-07	Downregulated
RAI14	-1.40722	1.51176e-08	Downregulated
DRC7	-1.40478	0.0129851	Downregulated
TSNAX	-1.40473	3.68748e-08	Downregulated
SIRT1	-1.40122	0.00918415	Downregulated
FANCD2	-1.38988	1.14956e-06	Downregulated
KIF18A	-1.38231	3.3231e-15	Downregulated
GOLGA2	-1.37239	5.13137e-07	Downregulated
RPA1	-1.37218	0.000380822	Downregulated
MSX2	-1.37152	0.00117227	Downregulated
SLX4	-1.35489	0.000150558	Downregulated
PUM1	-1.35193	0.00403779	Downregulated
RAD50	-1.33622	1.36632e-07	Downregulated
GMCL1	-1.33072	0.000577262	Downregulated
WDR33	-1.32931	8.18212e-11	Downregulated
PTN	-1.32541	2.88458e-05	Downregulated
MSH6	-1.32462	2.40388e-05	Downregulated
TDRD6	-1.30923	1.51681e-09	Downregulated
EIF5A2	-1.30773	0.0301817	Downregulated
KHDRBS1	-1.2965	6.26976e-05	Downregulated
ARID4B	-1.27989	8.41776e-08	Downregulated
CCNB3	-1.27448	1.05143e-05	Downregulated
DIAPH2	-1.24276	6.82198e-10	Downregulated
BORA	-1.23992	5.91726e-09	Downregulated
HERC4	-1.23716	5.63707e-07	Downregulated
SYNE2	-1.22887	4.16616e-06	Downregulated
CRKL	-1.22097	0.000478254	Downregulated
YTHDF2	-1.20453	2.02788e-07	Downregulated
SKIL	-1.19742	0.0020923	Downregulated
RB1	-1.1686	0.00116821	Downregulated
NBN	-1.16089	1.60448e-07	Downregulated
SOHLH2	-1.16035	8.85947e-05	Downregulated
SPATA22	-1.14782	0.0126209	Downregulated
RNF212	-1.14259	7.12922e-05	Downregulated
SCAPER	-1.13898	6.32776e-07	Downregulated
TDRD1	-1.11287	3.5264e-05	Downregulated
SMC1B	-1.11137	1.31162e-05	Downregulated
TBPL1	-1.10916	6.63278e-06	Downregulated
ZNF318	-1.10117	0.000151777	Downregulated
BRDT	-1.08783	3.53049e-08	Downregulated
TAF4B	-1.08087	6.78858e-06	Downregulated
XRN2	-1.07615	3.3519e-08	Downregulated
TCFL5	-1.06631	0.000687098	Downregulated
SPIRE1	-1.05746	0.00347779	Downregulated
M1AP	-1.03932	0.000436501	Downregulated
CFAP97	-1.02397	0.00291683	Downregulated
PSMC3IP	1.0101	0.00209935	Upregulated
BCAP31	1.05573	6.39437e-07	Upregulated
CKS2	1.08228	0.00142237	Upregulated
DLEC1	1.09309	0.00483373	Upregulated
ANAPC15	1.10376	0.00060991	Upregulated
RAD1	1.12636	3.25217e-09	Upregulated
LIMK2	1.1532	0.0225188	Upregulated
TUBGCP2	1.2039	0.000572811	Upregulated
PGM3	1.22549	4.96311e-08	Upregulated
NLRP14	1.23789	3.2733e-07	Upregulated
NPM2	1.27388	8.61651e-07	Upregulated
SYCE2	1.28971	0.0309899	Upregulated
BUB1	1.28987	2.64839e-10	Upregulated
NME5	1.36201	0.000100346	Upregulated
AGFG1	1.36403	2.98771e-08	Upregulated
CDYL	1.37099	6.02437e-05	Upregulated
DDX25	1.4012	2.14388e-06	Upregulated
CCNB2	1.40371	3.7887e-10	Upregulated
TESK1	1.40797	0.00845281	Upregulated
YBX2	1.43071	0.00158632	Upregulated
PAFAH1B3	1.45811	4.42034e-05	Upregulated
BUB3	1.50366	1.6138e-10	Upregulated
ACOX1	1.50492	0.00035008	Upregulated
EDN1	1.50847	0.000662325	Upregulated
CCDC87	1.52715	0.00967253	Upregulated
EXO1	1.54853	4.59712e-10	Upregulated
RFX2	1.56704	0.0199502	Upregulated
TDRKH	1.57928	7.89077e-06	Upregulated
PIWIL3	1.58104	5.76159e-09	Upregulated
ADAM28	1.58837	0.02786	Upregulated
ZNF296	1.61276	0.0125148	Upregulated
PAQR5	1.61408	2.93972e-07	Upregulated
RAD51B	1.62934	3.33842e-12	Upregulated
IQCG	1.63114	7.86017e-06	Upregulated
TESMIN	1.65882	1.96672e-10	Upregulated
PLD6	1.67373	0.00145051	Upregulated
RBM7	1.69167	2.84514e-05	Upregulated
BCL2L1	1.69173	1.82718e-06	Upregulated
OSGIN2	1.70701	4.39106e-05	Upregulated
FANCA	1.71358	9.29405e-05	Upregulated
ODF2	1.72269	4.74835e-12	Upregulated
IFT20	1.74964	1.72384e-08	Upregulated
SPATA24	1.76311	0.0007889	Upregulated
ALKBH5	1.78945	2.38006e-12	Upregulated
UBE2B	1.88657	1.1184e-09	Upregulated
VIPAS39	1.90109	2.60527e-13	Upregulated
ANKRD49	1.90155	1.53372e-11	Upregulated
CALR3	1.9596	0.0074746	Upregulated
JAM3	1.96782	7.13075e-11	Upregulated
RAD51D	1.96996	0.0172346	Upregulated
C11orf80	1.99422	3.4057e-05	Upregulated
SPATA16	2.02511	2.22231e-10	Upregulated
SSTR3	2.04016	0.00118134	Upregulated
SLC4A2	2.06014	0.000127267	Upregulated
TESK2	2.1107	6.08704e-07	Upregulated
CDK2	2.11103	0.0252602	Upregulated
NR2C2	2.12215	3.96282e-08	Upregulated
TSNAXIP1	2.12651	0.000918652	Upregulated
ANAPC7	2.17938	1.23164e-15	Upregulated
GTSF1	2.25155	3.27581e-15	Upregulated
E2F1	2.26861	4.66334e-08	Upregulated
GGT1	2.27219	0.0260947	Upregulated
PNLDC1	2.28617	1.026e-18	Upregulated
CDC16	2.28938	3.45245e-13	Upregulated
CDC25C	2.29444	1.96259e-14	Upregulated
CRTAP	2.29601	4.86028e-11	Upregulated
CNTD1	2.2989	0.0244324	Upregulated
FZR1	2.34016	3.20629e-08	Upregulated
SLC26A8	2.36993	3.84244e-11	Upregulated
PANX1	2.424	1.3397e-33	Upregulated
SPO11	2.43494	2.31278e-07	Upregulated
DEDD	2.46015	3.37461e-32	Upregulated
MEI1	2.48552	6.14006e-13	Upregulated
CDK16	2.52536	1.0437e-09	Upregulated
SPATA6L	2.55294	9.33718e-28	Upregulated
PRDM7	2.55686	0.00319371	Upregulated
MEA1	2.57034	1.91873e-12	Upregulated
FIGLA	2.58501	4.05772e-16	Upregulated
NANOS1	2.63971	3.02388e-24	Upregulated
THEG	2.67272	0.000192951	Upregulated
MLH1	2.73675	8.27794e-18	Upregulated
NOBOX	2.76757	2.93176e-09	Upregulated
CEP131	2.81517	0.000513772	Upregulated
PLK1	2.82188	7.48454e-27	Upregulated
KLC3	2.82477	0.00488148	Upregulated
PAIP2	2.89662	6.21035e-29	Upregulated
TUBGCP6	2.92153	0.0108335	Upregulated
IL1A	2.94847	0.0067949	Upregulated
NCAPH2	2.95079	3.38815e-08	Upregulated
SIRT2	2.95307	0.00226386	Upregulated
CETN2	2.9738	1.24753e-32	Upregulated
SYNE3	2.99077	0.0331558	Upregulated
BAD	3.05329	3.48727e-11	Upregulated
CNBD2	3.11679	0.000196282	Upregulated
CCNB1IP1	3.11965	1.54492e-18	Upregulated
DMRTC2	3.12439	1.53185e-08	Upregulated
GPX4	3.15312	2.0335e-12	Upregulated
FAM50A	3.17526	5.79577e-13	Upregulated
MORN2	3.18299	1.10307e-19	Upregulated
TPGS1	3.20595	3.83912e-06	Upregulated
JAG2	3.27415	9.1037e-07	Upregulated
ZGLP1	3.33924	2.21207e-15	Upregulated
PRKAG1	3.36306	4.45877e-30	Upregulated
CCDC63	3.48361	0.00231978	Upregulated
RAD51	3.48401	2.42439e-38	Upregulated
REC114	3.50008	9.45698e-29	Upregulated
SPATA20	3.53968	0.0121633	Upregulated
SUN5	3.55304	0.0237934	Upregulated
SYCE1	3.56147	1.22896e-19	Upregulated
SOHLH1	3.82545	1.08598e-08	Upregulated
TMEM203	3.93308	1.21407e-25	Upregulated
PSMD13	4.02697	4.64733e-34	Upregulated
HSPA2	4.03707	9.57889e-16	Upregulated
SNRPA1	4.37867	4.31429e-20	Upregulated
ANAPC13	4.39439	5.69578e-49	Upregulated
MEIG1	4.77746	4.36653e-06	Upregulated
CATSPER1	5.21674	3.7887e-10	Upregulated
LFNG	5.3212	0.0424151	Upregulated
SEPTIN4	5.535	0.0133692	Upregulated
RPL39L	5.67245	5.32419e-43	Upregulated
NR0B1	5.82059	0.0130196	Upregulated
SPDYA	6.98365	3.58965e-13	Upregulated
MAS1	7.12138	0.00225876	Upregulated
ODF4	7.63174	1.62903e-06	Upregulated
ZMYND15	7.88774	1.3667e-05	Upregulated
ACE	2.89335	0.199855	Non statistically significant
ACSBG2	4.01875	0.157717	Non statistically significant
ACTR3	0.784243	0.000555492	Non statistically significant
ACVR2A	-0.305035	0.614035	Non statistically significant
ADAD1	0.25888	0.312029	Non statistically significant
ADAM18	0	1	Non statistically significant
ADAM29	0	1	Non statistically significant
ADAMTS2	0.0831763	1	Non statistically significant
ADCY10	3.41948	0.158953	Non statistically significant
ADCYAP1R1	-0.0936783	1	Non statistically significant
ADGRG2	0.214153	1	Non statistically significant
ADIG	0	1	Non statistically significant
ANAPC16	-0.609406	0.0272629	Non statistically significant
ANAPC2	1.76418	0.0999777	Non statistically significant
ANAPC4	-0.0296797	1	Non statistically significant
ANAPC5	0.665583	0.00981432	Non statistically significant
ANKRD31	-1.05432	0.219258	Non statistically significant
AP3B1	-0.654853	0.00815151	Non statistically significant
APOB	-2.32955	0.161549	Non statistically significant
AR	4.66767	0.12115	Non statistically significant
ARMC2	0.743477	0.00705917	Non statistically significant
ARNTL	0.133755	0.95999	Non statistically significant
ASZ1	-0.786709	0.11867	Non statistically significant
ATAT1	0	1	Non statistically significant
ATP1A4	0	1	Non statistically significant
ATP2B4	-0.664232	0.0107527	Non statistically significant
AURKA	-0.647506	0.00838465	Non statistically significant
AXL	0.331194	1	Non statistically significant
B4GALNT1	1.44939	0.96669	Non statistically significant
BAG6	1.94016	0.369426	Non statistically significant
BAX	0.747276	0.469807	Non statistically significant
BCL2L2	-2.00819	0.444276	Non statistically significant
BCL2L2-PABPN1	0	1	Non statistically significant
BCL6	0.281681	1	Non statistically significant
BNC1	0.184529	0.767975	Non statistically significant
BOLL	-0.200933	1	Non statistically significant
BPY2	0	1	Non statistically significant
BPY2B	0	1	Non statistically significant
BPY2C	0	1	Non statistically significant
BRD2	-1.44236	0.173203	Non statistically significant
BRIP1	-0.93331	0.00304925	Non statistically significant
BTBD18	-0.475157	0.92291	Non statistically significant
BTG1	-0.790722	0.0365928	Non statistically significant
BUB1B	-0.269845	0.385846	Non statistically significant
C14orf39	-0.195487	1	Non statistically significant
C1orf146	0.892866	0.0323075	Non statistically significant
C3orf62	1.02061	0.702915	Non statistically significant
C9orf24	5.0045	0.130959	Non statistically significant
CABS1	0	1	Non statistically significant
CADM1	0.906499	0.00222297	Non statistically significant
CALR	0.553127	0.0546354	Non statistically significant
CATSPER2	1.03531	0.608545	Non statistically significant
CATSPER3	3.09429	0.2328	Non statistically significant
CATSPER4	2.12231	0.398788	Non statistically significant
CATSPERB	-5.16727	0.0515022	Non statistically significant
CATSPERD	-0.87487	0.0487693	Non statistically significant
CATSPERG	0.624318	0.106776	Non statistically significant
CATSPERZ	3.44431	0.295889	Non statistically significant
CCDC136	0.939681	0.225305	Non statistically significant
CCDC169-SOHLH2	0	1	Non statistically significant
CCIN	2.98857	0.0733595	Non statistically significant
CCNA1	-2.44225	0.167062	Non statistically significant
CCNE2	0.496855	0.254667	Non statistically significant
CDC23	0.254823	0.676711	Non statistically significant
CDC25A	-0.201483	0.910239	Non statistically significant
CDC25B	0.619966	0.0962357	Non statistically significant
CDC26	-0.619823	0.0536248	Non statistically significant
CDY1	0	1	Non statistically significant
CDY1B	0	1	Non statistically significant
CDY2A	0	1	Non statistically significant
CDY2B	0	1	Non statistically significant
CELF3	-2.70644	0.0528767	Non statistically significant
CFAP157	-0.820601	0.437327	Non statistically significant
CFAP54	-0.351122	0.449362	Non statistically significant
CFAP69	-1.65077	0.100473	Non statistically significant
CHD5	-0.188278	1	Non statistically significant
CHFR	0.771636	0.0927871	Non statistically significant
CLDN11	1.50081	0.87752	Non statistically significant
CNR1	0	1	Non statistically significant
CREB3L4	-1.22976	0.0652429	Non statistically significant
CREM	-0.280384	0.609011	Non statistically significant
CYLC1	0	1	Non statistically significant
CYLC2	0	1	Non statistically significant
CYP26B1	1.63375	0.058096	Non statistically significant
DAZ1	0	1	Non statistically significant
DAZ2	0	1	Non statistically significant
DAZ3	0	1	Non statistically significant
DAZ4	0	1	Non statistically significant
DAZAP1	-0.489236	0.470436	Non statistically significant
DAZL	-0.913822	0.00329987	Non statistically significant
DDX20	0.395875	0.494316	Non statistically significant
DDX4	0.180909	0.708946	Non statistically significant
DEFB118	3.04573	0.310807	Non statistically significant
DMC1	1.34689	0.164826	Non statistically significant
DMRT1	1.4332	0.392696	Non statistically significant
DND1	1.49174	0.0707302	Non statistically significant
DNM2	0.779767	0.174203	Non statistically significant
DNMT3A	0.0117858	1	Non statistically significant
DNMT3L	0	1	Non statistically significant
DPCD	0.720784	0.0181273	Non statistically significant
DPY19L2	-2.53285	0.0556191	Non statistically significant
DUSP13	0	1	Non statistically significant
EDNRA	0.657542	0.263758	Non statistically significant
EFCAB9	-2.34183	0.498202	Non statistically significant
ELL3	1.91277	0.06757	Non statistically significant
ERCC1	0.54708	0.248418	Non statistically significant
EREG	0	1	Non statistically significant
EXD1	-0.636923	0.545528	Non statistically significant
FAM9A	0	1	Non statistically significant
FAM9B	-0.824397	0.462858	Non statistically significant
FAM9C	0.397477	0.425663	Non statistically significant
FBXO5	0.130652	0.894804	Non statistically significant
FIGNL1	-0.0867899	1	Non statistically significant
FKBP6	-0.630569	0.0143247	Non statistically significant
FMN2	-0.434447	0.334221	Non statistically significant
FOXA3	1.89253	0.622	Non statistically significant
FOXJ1	3.18382	0.292763	Non statistically significant
FOXJ2	1.06887	0.382142	Non statistically significant
FOXJ3	-0.895487	0.000310343	Non statistically significant
FSHB	0	1	Non statistically significant
FSHR	-0.411129	0.631668	Non statistically significant
GAL3ST1	0.945449	0.614035	Non statistically significant
GALNT3	-0.0245783	1	Non statistically significant
GALNTL5	1.85705	0.265305	Non statistically significant
GAMT	1.37067	0.187572	Non statistically significant
GGN	1.64861	0.20699	Non statistically significant
GHSR	0	1	Non statistically significant
GJA1	0.17757	1	Non statistically significant
GJB3	0	1	Non statistically significant
GK2	2.02921	0.403593	Non statistically significant
GLI1	4.6939	0.277858	Non statistically significant
GMCL2	-1.08862	0.719317	Non statistically significant
GORASP2	-0.443531	0.428477	Non statistically significant
H1-6	0	1	Non statistically significant
H1-7	2.32556	0.801592	Non statistically significant
HERPUD2	-0.443937	0.504583	Non statistically significant
HEXB	0.00232729	1	Non statistically significant
HFM1	-0.815168	0.732646	Non statistically significant
HORMAD1	0.260854	1	Non statistically significant
HORMAD2	2.04315	0.416909	Non statistically significant
HOXA10	1.47203	0.58028	Non statistically significant
HOXA11	0	1	Non statistically significant
HUS1	0.968304	0.0104218	Non statistically significant
HUS1B	1.66883	0.351529	Non statistically significant
IMMP2L	0.371517	0.399379	Non statistically significant
ING2	0.359155	0.23483	Non statistically significant
INHBB	0.567879	1	Non statistically significant
INPP5B	0.61345	0.316924	Non statistically significant
INSL3	2.25169	0.536941	Non statistically significant
INSR	0.41677	0.95778	Non statistically significant
KATNAL1	-0.985488	9.33575e-05	Non statistically significant
KDM2B	0.580898	0.285411	Non statistically significant
KIT	-0.120422	1	Non statistically significant
KLHL10	3.49657	0.639795	Non statistically significant
KRT9	1.3588	0.601021	Non statistically significant
LGR4	-1.45661	0.0787619	Non statistically significant
LIF	1.98803	0.820599	Non statistically significant
LRGUK	-1.22308	0.309837	Non statistically significant
LRRC8A	-0.789066	0.0473207	Non statistically significant
LRRK2	-2.84767	0.234311	Non statistically significant
LZTFL1	0.775273	0.0655865	Non statistically significant
MAEL	0.182591	0.62811	Non statistically significant
MAJIN	-0.578349	0.298696	Non statistically significant
MAK	-0.197156	0.707443	Non statistically significant
MAPK15	0	1	Non statistically significant
MARF1	-0.331376	1	Non statistically significant
MASTL	-0.0720692	1	Non statistically significant
MCMDC2	0.370877	0.490503	Non statistically significant
MEI4	-0.686597	0.00710074	Non statistically significant
MEIKIN	0.289619	0.326759	Non statistically significant
MEIOB	-0.314159	0.928158	Non statistically significant
MEIOC	-0.933865	0.0310054	Non statistically significant
MERTK	-0.0747291	1	Non statistically significant
METTL14	-0.699202	0.0011268	Non statistically significant
METTL3	0.48387	0.238487	Non statistically significant
MGAT4D	-3.07582	0.247472	Non statistically significant
MLH3	-0.730798	0.0624315	Non statistically significant
MND1	-0.589738	0.167766	Non statistically significant
MNS1	-0.380322	0.352881	Non statistically significant
MORC1	-0.956463	1	Non statistically significant
MOS	0.785478	0.09845	Non statistically significant
MOV10L1	0.434289	0.633176	Non statistically significant
MRE11	-0.69741	0.00327449	Non statistically significant
MROH2B	3.34733	0.421195	Non statistically significant
MSH4	4.0394	0.118465	Non statistically significant
MSH5	0	1	Non statistically significant
MST1	0.974373	0.612652	Non statistically significant
MYCBP	0.421637	0.676073	Non statistically significant
MYCBPAP	-3.59175	0.133333	Non statistically significant
MYH9	-0.230865	1	Non statistically significant
NANOS2	4.41972	0.0676245	Non statistically significant
NANOS3	2.01209	0.418397	Non statistically significant
NCAPD2	-0.774147	0.0572815	Non statistically significant
NCAPH	-0.320399	0.382966	Non statistically significant
NDC1	-0.412361	0.128813	Non statistically significant
NDC80	0.71844	0.00462078	Non statistically significant
NDRG3	-0.76525	0.000315501	Non statistically significant
NEK2	0.867131	0.000419755	Non statistically significant
NME8	0	1	Non statistically significant
NOTCH1	1.10266	0.808146	Non statistically significant
NPAP1	-0.0434262	1	Non statistically significant
NPHP1	0.648875	0.0406022	Non statistically significant
NPPC	-4.41908	0.280406	Non statistically significant
NPR2	-1.79097	0.0978383	Non statistically significant
NUF2	-0.147597	0.79604	Non statistically significant
OAZ3	0.617858	1	Non statistically significant
ODF1	-0.617108	1	Non statistically significant
ODF3	0	1	Non statistically significant
OR7C1	0	1	Non statistically significant
OVOL1	1.00453	1	Non statistically significant
PAFAH1B2	-0.654279	0.00980561	Non statistically significant
PAQR7	0.629929	0.426129	Non statistically significant
PAQR8	-0.636498	0.868755	Non statistically significant
PARP11	0.277227	0.784475	Non statistically significant
PATZ1	0.655855	0.728002	Non statistically significant
PAX5	0	1	Non statistically significant
PCYT1B	0.800473	0.175269	Non statistically significant
PDIK1L	-0.640621	0.0226878	Non statistically significant
PDILT	3.69069	0.341036	Non statistically significant
PGAM2	0	1	Non statistically significant
PIWIL1	-0.350092	1	Non statistically significant
PIWIL2	0.0298948	1	Non statistically significant
PIWIL4	-0.974713	0.443746	Non statistically significant
PKMYT1	-0.529478	0.349075	Non statistically significant
PLCB1	-0.35741	0.573483	Non statistically significant
PLEKHA1	-0.502784	0.091677	Non statistically significant
PMCH	2.0523	0.227289	Non statistically significant
PMFBP1	0.196782	1	Non statistically significant
PPP2CA	0.6271	0.00924233	Non statistically significant
PRDM9	0	1	Non statistically significant
PRDX4	-0.668034	0.278477	Non statistically significant
PRKACG	2.09934	0.696289	Non statistically significant
PRM1	0	1	Non statistically significant
PRM2	0	1	Non statistically significant
PRM3	0	1	Non statistically significant
PROK2	-0.239947	1	Non statistically significant
PRSS21	-0.772626	0.537882	Non statistically significant
PSMA8	-0.165528	1	Non statistically significant
RACGAP1	-0.0446336	1	Non statistically significant
RAD21L1	0.294895	0.995442	Non statistically significant
RAD23B	-0.397454	0.379767	Non statistically significant
RAD51AP1	-0.659171	0.000944639	Non statistically significant
RAD51C	0.7336	0.00656381	Non statistically significant
RAD54B	0.955834	0.00136028	Non statistically significant
RAD54L	-0.345618	0.732552	Non statistically significant
RBBP8	-0.68691	0.00426773	Non statistically significant
RBMY1B	0	1	Non statistically significant
RBMY1F	0	1	Non statistically significant
RBMY1J	0	1	Non statistically significant
REC8	0.0748638	1	Non statistically significant
RGN	-3.92187	0.328684	Non statistically significant
RGS2	0.210708	0.672577	Non statistically significant
RHBDD1	0.256907	0.485468	Non statistically significant
RIMBP3	0	1	Non statistically significant
RIMBP3B	0	1	Non statistically significant
RIMBP3C	0	1	Non statistically significant
RNF114	-0.499003	0.311429	Non statistically significant
RNF151	1.895	0.602981	Non statistically significant
RNF17	-0.320572	0.337899	Non statistically significant
RNF212B	3.91376	0.124194	Non statistically significant
ROPN1B	2.49697	0.786106	Non statistically significant
ROS1	-0.878781	0.00660048	Non statistically significant
RPL10L	0	1	Non statistically significant
RPS6KA2	-0.283312	0.520362	Non statistically significant
RUVBL1	-0.269232	0.433319	Non statistically significant
SBF1	-0.762684	0.0566997	Non statistically significant
SCMH1	-1.24211	0.146196	Non statistically significant
SEBOX	0	1	Non statistically significant
SEPTIN1	0.109501	1	Non statistically significant
SEPTIN12	1.93154	0.43281	Non statistically significant
SEPTIN2	-0.938753	9.0881e-06	Non statistically significant
SEPTIN6	-0.303087	0.650538	Non statistically significant
SEPTIN7	-0.770529	0.000173438	Non statistically significant
SERPINA5	-3.24092	0.39882	Non statistically significant
SGPL1	-0.0771419	1	Non statistically significant
SHCBP1L	0	1	Non statistically significant
SHISA6	1.43111	0.67587	Non statistically significant
SHOC1	-0.468296	0.24625	Non statistically significant
SIAH1	0.303447	0.713918	Non statistically significant
SLC22A16	-3.92214	0.419835	Non statistically significant
SLC25A31	-0.565614	0.753287	Non statistically significant
SLC2A14	-1.1068	0.24062	Non statistically significant
SLC2A8	0.783968	0.011446	Non statistically significant
SLC9C1	1.50722	0.836679	Non statistically significant
SLCO4C1	0	1	Non statistically significant
SMAD4	-0.243783	0.714048	Non statistically significant
SMC1A	-0.95489	0.00176524	Non statistically significant
SOD1	0.789676	0.0031914	Non statistically significant
SOX17	-2.09577	0.56582	Non statistically significant
SOX8	0	1	Non statistically significant
SOX9	1.93874	0.674127	Non statistically significant
SPA17	0.0689256	1	Non statistically significant
SPACA1	1.42239	0.627676	Non statistically significant
SPAG11B	0.249866	1	Non statistically significant
SPAG4	1.38499	0.758537	Non statistically significant
SPAG8	1.35035	0.639795	Non statistically significant
SPANXA1	1.93154	0.43281	Non statistically significant
SPANXA2	0	1	Non statistically significant
SPATA19	0	1	Non statistically significant
SPATA2	-0.781362	0.0827526	Non statistically significant
SPATA25	0	1	Non statistically significant
SPATA31A1	0	1	Non statistically significant
SPATA31A3	0	1	Non statistically significant
SPATA31A5	0	1	Non statistically significant
SPATA31A6	0	1	Non statistically significant
SPATA31A7	0	1	Non statistically significant
SPATA31C2	0	1	Non statistically significant
SPATA31D1	0	1	Non statistically significant
SPATA31D3	0	1	Non statistically significant
SPATA31D4	0	1	Non statistically significant
SPATA31E1	0	1	Non statistically significant
SPATA32	3.94456	0.162084	Non statistically significant
SPATA46	0	1	Non statistically significant
SPATA48	0	1	Non statistically significant
SPATA5	-0.253127	0.37131	Non statistically significant
SPATA6	-0.292586	0.516861	Non statistically significant
SPATA9	-1.39195	0.535177	Non statistically significant
SPATC1L	0.468339	0.914715	Non statistically significant
SPEF2	2.03636	0.646292	Non statistically significant
SPEM1	0	1	Non statistically significant
SPIN1	-0.802322	0.00494379	Non statistically significant
SPIRE2	-0.930412	0.108075	Non statistically significant
SPOCD1	-0.786391	1	Non statistically significant
SRC	0	1	Non statistically significant
SSTR1	0	1	Non statistically significant
SSTR2	-0.986733	0.634513	Non statistically significant
STAG2	-1.99477	0.353001	Non statistically significant
STAG3	0.188106	0.788575	Non statistically significant
STK11	-0.841888	0.0602348	Non statistically significant
STK35	-0.492789	0.161449	Non statistically significant
STRA8	0.0415671	1	Non statistically significant
STRBP	-0.992238	0.000572811	Non statistically significant
SUN2	-0.435456	1	Non statistically significant
SUN3	0	1	Non statistically significant
SYCE1L	1.0315	0.130138	Non statistically significant
SYCP1	2.70761	0.268625	Non statistically significant
SYCP2L	-0.559182	0.0197316	Non statistically significant
SYCP3	0.191621	0.713663	Non statistically significant
SYNE4	1.34999	0.931634	Non statistically significant
TAF1L	-4.25282	0.0749206	Non statistically significant
TAF7L	-0.922364	0.713403	Non statistically significant
TBATA	3.69093	0.328129	Non statistically significant
TBC1D20	0.40289	0.308342	Non statistically significant
TBC1D21	-0.151915	1	Non statistically significant
TCP11	0.876487	0.066431	Non statistically significant
TDRD12	0.670929	0.0601956	Non statistically significant
TDRD5	-0.134258	1	Non statistically significant
TDRD7	-0.178704	0.717095	Non statistically significant
TDRD9	0.33561	0.644716	Non statistically significant
TDRP	-0.104011	1	Non statistically significant
TERB1	-0.0349303	1	Non statistically significant
TEX11	0	1	Non statistically significant
TEX12	3.92684	0.115998	Non statistically significant
TEX19	0.0995758	1	Non statistically significant
TMEM119	-2.27479	0.339229	Non statistically significant
TNP1	0	1	Non statistically significant
TNP2	0	1	Non statistically significant
TOP3A	1.01146	0.0886168	Non statistically significant
TOPAZ1	-0.887907	0.00165652	Non statistically significant
TP63	-0.397516	0.206131	Non statistically significant
TPPP2	0	1	Non statistically significant
TRIM27	0	1	Non statistically significant
TRIP13	-0.885945	0.0043703	Non statistically significant
TSGA10	-0.956005	1.74547e-05	Non statistically significant
TSPAN8	-5.16624	0.22463	Non statistically significant
TSPY1	0	1	Non statistically significant
TSPY10	0	1	Non statistically significant
TSPY2	0	1	Non statistically significant
TSPY3	0	1	Non statistically significant
TSPY4	0	1	Non statistically significant
TSPY8	0	1	Non statistically significant
TSSK1B	0	1	Non statistically significant
TSSK2	0	1	Non statistically significant
TSSK3	-3.77606	0.671811	Non statistically significant
TSSK4	2.45008	0.320316	Non statistically significant
TSSK6	2.29284	0.229084	Non statistically significant
TTC21A	1.40596	0.470991	Non statistically significant
TTK	0.0580737	1	Non statistically significant
TUBG1	-0.707719	0.0044942	Non statistically significant
TUBGCP3	-0.363735	0.295733	Non statistically significant
TUBGCP4	0.380977	0.593363	Non statistically significant
TUBGCP5	0.315787	0.88328	Non statistically significant
TXNDC2	0	1	Non statistically significant
TXNDC8	0	1	Non statistically significant
TXNRD3	-0.681173	1	Non statistically significant
TYRO3	0.163817	1	Non statistically significant
UBB	0.405763	0.382561	Non statistically significant
USP17L2	1.28212	0.614035	Non statistically significant
USP42	-0.170337	1	Non statistically significant
USP9Y	0	1	Non statistically significant
UTP14C	-0.335687	0.865109	Non statistically significant
VCX	-4.08038	0.395121	Non statistically significant
WASHC5	0.653911	0.0139993	Non statistically significant
WBP2NL	-0.410683	0.855575	Non statistically significant
WDR48	-0.331437	0.272487	Non statistically significant
WIPF3	-1.26974	0.610565	Non statistically significant
WNT4	1.33744	0.603844	Non statistically significant
WNT5A	-0.108891	1	Non statistically significant
XRCC2	0.754451	0.0491069	Non statistically significant
YBX3	-0.373627	0.441059	Non statistically significant
YTHDC1	0.456355	0.814846	Non statistically significant
YY1	-0.346704	0.471633	Non statistically significant
ZCWPW1	0.0606713	1	Non statistically significant
ZFP41	-0.697207	0.310472	Non statistically significant
ZFP42	0	1	Non statistically significant
ZFY	0	1	Non statistically significant
ZNF35	-2.12648	0.187957	Non statistically significant
ZNF541	-0.383621	0.71724	Non statistically significant
ZNF628	1.52276	0.118869	Non statistically significant
ZSCAN21	-0.00484483	1	Non statistically significant
ZW10	-0.540128	0.0992061	Non statistically significant

## Sheet: GV vs MII (YMA)
GV vs MII oocytes (YMA)
SYMBOL	logFC	Adjusted P-Value	Conclusion
INHBB	-6.32869	0.0396464	Downregulated
ADCY10	-5.2168	0.0360342	Downregulated
APOB	-3.93587	0.0259562	Downregulated
BCL2L10	-3.11708	4.25818e-16	Downregulated
HMGB2	-3.02723	5.82841e-24	Downregulated
THEG	-2.60159	0.000907327	Downregulated
H2AX	-2.29433	2.14106e-09	Downregulated
NSUN2	-2.1289	3.27686e-05	Downregulated
MDK	-2.08396	0.000122547	Downregulated
BCL2L11	-1.98262	2.89759e-09	Downregulated
INCENP	-1.97494	1.53533e-08	Downregulated
ANAPC10	-1.9742	2.07451e-16	Downregulated
SIRT1	-1.94941	0.000393398	Downregulated
PTTG1	-1.89499	3.78673e-11	Downregulated
IGF2R	-1.85808	2.30191e-07	Downregulated
TEX15	-1.82099	5.54814e-11	Downregulated
CSNK2A2	-1.79084	3.60545e-11	Downregulated
FBXO43	-1.78598	7.41295e-09	Downregulated
HSPB11	-1.76279	5.34869e-10	Downregulated
ATM	-1.69745	2.38964e-07	Downregulated
CDC26	-1.68853	1.75932e-08	Downregulated
ATRX	-1.65887	1.54146e-15	Downregulated
H3-3A	-1.64242	1.24847e-08	Downregulated
WFDC2	-1.61192	8.96693e-10	Downregulated
IFT27	-1.61033	0.000150293	Downregulated
EIF5A2	-1.60474	0.00929662	Downregulated
IFT81	-1.59691	1.00245e-08	Downregulated
CREB3L4	-1.58041	0.0208374	Downregulated
WEE2	-1.57105	0.000248374	Downregulated
STAG1	-1.56078	3.76278e-12	Downregulated
SMC3	-1.55602	3.52204e-12	Downregulated
H1-1	-1.55177	7.56344e-07	Downregulated
PRDX4	-1.5484	0.00326537	Downregulated
SYCP2	-1.54325	7.68244e-14	Downregulated
BRCA2	-1.54055	4.90259e-12	Downregulated
KMT2D	-1.52086	0.000708917	Downregulated
CLOCK	-1.51832	2.98314e-08	Downregulated
OOEP	-1.50488	6.32407e-08	Downregulated
GMCL1	-1.4994	0.000216097	Downregulated
GGNBP2	-1.49372	0.0335009	Downregulated
ACTR2	-1.49265	6.86419e-07	Downregulated
BORA	-1.48788	2.36286e-11	Downregulated
ARID4A	-1.48707	4.35244e-11	Downregulated
SGO2	-1.4776	6.59446e-12	Downregulated
CIB1	-1.45788	6.17187e-11	Downregulated
TBPL1	-1.44974	1.48169e-08	Downregulated
SMC4	-1.4457	1.46334e-09	Downregulated
HSF2BP	-1.4392	2.55748e-07	Downregulated
MYBL1	-1.427	0.00361108	Downregulated
SPIRE1	-1.42519	0.000126801	Downregulated
HSF2	-1.4148	0.00226219	Downregulated
NKAPL	-1.40438	0.0452117	Downregulated
SKIL	-1.38555	0.000644677	Downregulated
DZIP1	-1.37183	5.65878e-05	Downregulated
RSPH1	-1.36977	0.000901805	Downregulated
KDM3A	-1.36099	1.58367e-06	Downregulated
MSX1	-1.35664	0.0078383	Downregulated
ASPM	-1.35403	1.05715e-10	Downregulated
RAD21	-1.34136	9.7818e-10	Downregulated
PCDH11Y	-1.32985	0.0329017	Downregulated
LARP7	-1.32858	2.59717e-09	Downregulated
WDR33	-1.32479	7.09456e-10	Downregulated
AURKC	-1.31331	1.82443e-05	Downregulated
SMC2	-1.29489	8.06848e-08	Downregulated
MND1	-1.28832	0.000820302	Downregulated
PDE3A	-1.28801	9.27585e-05	Downregulated
MEI4	-1.26288	5.81639e-07	Downregulated
ARID4B	-1.26127	5.47002e-07	Downregulated
MSH6	-1.24702	0.000187969	Downregulated
TSNAX	-1.24575	4.13221e-06	Downregulated
CATSPERD	-1.24395	0.00517059	Downregulated
CDC20	-1.23759	3.95454e-06	Downregulated
NCAPD3	-1.23661	4.59516e-06	Downregulated
MEIOC	-1.23211	0.00513602	Downregulated
CDC27	-1.21622	5.44518e-07	Downregulated
RB1	-1.21404	0.0013922	Downregulated
ANAPC11	-1.21369	6.10979e-06	Downregulated
CCNE1	-1.21186	0.0125452	Downregulated
ZSCAN2	-1.20109	3.10416e-08	Downregulated
SYNE1	-1.19431	0.000216887	Downregulated
XRN2	-1.19379	5.24357e-09	Downregulated
HERC2	-1.18354	0.0421374	Downregulated
YTHDC2	-1.18038	0.000265139	Downregulated
CNTRL	-1.1771	1.81483e-06	Downregulated
MLH3	-1.16882	0.00231214	Downregulated
MAJIN	-1.1615	0.0167182	Downregulated
DHX36	-1.15807	1.85623e-06	Downregulated
TUBG2	-1.14999	0.000190483	Downregulated
SETX	-1.14446	0.00014752	Downregulated
SPIN1	-1.13861	8.9927e-05	Downregulated
FSHR	-1.13845	0.0455884	Downregulated
KIF18A	-1.13195	9.27841e-10	Downregulated
PTN	-1.13117	0.000940317	Downregulated
H1-8	-1.12182	4.51838e-05	Downregulated
NBN	-1.109	2.2785e-06	Downregulated
TDRD1	-1.10802	0.000104874	Downregulated
PSME4	-1.10489	0.00403263	Downregulated
RAI14	-1.10378	3.40776e-05	Downregulated
PDIK1L	-1.10037	6.70437e-05	Downregulated
RNF212	-1.09592	0.000356021	Downregulated
CCNB3	-1.09101	0.000457757	Downregulated
PUM1	-1.07981	0.041474	Downregulated
FIGNL1	-1.07823	2.92574e-05	Downregulated
SEPTIN2	-1.07116	1.35209e-06	Downregulated
GOLGA3	-1.07066	5.74323e-06	Downregulated
SGO1	-1.05488	2.50868e-07	Downregulated
SLX4	-1.05295	0.00745886	Downregulated
HERC4	-1.04066	8.75553e-05	Downregulated
GOLGA2	-1.03773	0.000454781	Downregulated
SCAPER	-1.0301	2.4004e-05	Downregulated
CCNI	-1.02824	5.35982e-05	Downregulated
AZIN2	-1.01046	0.0006336	Downregulated
TOP2A	-1.00568	0.00310798	Downregulated
BUB1	1.03031	4.2094e-06	Upregulated
XRCC2	1.101	0.00464888	Upregulated
PARP11	1.10896	0.0241141	Upregulated
RAD51B	1.12763	1.23332e-05	Upregulated
FIGLA	1.14828	0.00134656	Upregulated
NDC80	1.16147	7.53255e-06	Upregulated
CDYL	1.18146	0.00183897	Upregulated
ALKBH5	1.19514	2.28887e-05	Upregulated
SLC2A8	1.20259	0.00015108	Upregulated
NLRP14	1.20465	4.77405e-06	Upregulated
ANAPC15	1.21219	0.000478718	Upregulated
ZGLP1	1.22255	0.0107242	Upregulated
HUS1	1.22581	0.00205505	Upregulated
DDX25	1.26652	8.8706e-05	Upregulated
TUBGCP4	1.28129	0.00788518	Upregulated
UBE2B	1.29305	0.000174766	Upregulated
SPATA6L	1.2937	3.12021e-07	Upregulated
IFT20	1.31338	0.000128923	Upregulated
IQCG	1.33886	0.0010072	Upregulated
TESMIN	1.36645	1.48715e-06	Upregulated
AGFG1	1.38572	1.96971e-07	Upregulated
MORN2	1.3907	0.00027863	Upregulated
C11orf80	1.43151	0.00904631	Upregulated
YBX2	1.44465	0.0035545	Upregulated
MLH1	1.44567	3.10919e-05	Upregulated
ACOX1	1.45342	0.00171734	Upregulated
EXO1	1.45739	6.58719e-08	Upregulated
FANCA	1.46271	0.00283661	Upregulated
EDN1	1.475	0.00243611	Upregulated
ODF2	1.47666	5.1974e-08	Upregulated
PAQR7	1.48933	0.0219881	Upregulated
CHFR	1.50175	0.000674467	Upregulated
TDRKH	1.51014	9.69515e-05	Upregulated
PLD6	1.52047	0.00984131	Upregulated
PAQR5	1.5485	6.4029e-06	Upregulated
SPATA16	1.56106	7.52572e-06	Upregulated
PIWIL3	1.58734	7.02788e-08	Upregulated
RFX2	1.60185	0.032079	Upregulated
GTSF1	1.61548	2.04257e-07	Upregulated
TPGS1	1.63843	0.0420335	Upregulated
MEI1	1.63931	1.43724e-05	Upregulated
BCL2L1	1.66867	1.59236e-05	Upregulated
TOP3A	1.67574	0.00459215	Upregulated
SPATA24	1.68718	0.00343552	Upregulated
LIMK2	1.7269	0.000981375	Upregulated
ANKRD49	1.75218	9.96855e-09	Upregulated
OSGIN2	1.78419	7.50254e-05	Upregulated
DMRTC2	1.79484	0.00370022	Upregulated
TESK1	1.91331	0.00071817	Upregulated
PNLDC1	1.91522	7.37349e-12	Upregulated
JAM3	1.95843	2.42408e-09	Upregulated
CCNB1IP1	1.96371	2.49026e-07	Upregulated
SLC4A2	1.96807	0.000897395	Upregulated
PANX1	1.99471	1.53153e-20	Upregulated
TESK2	2.00956	1.37221e-05	Upregulated
CDC16	2.03746	1.70133e-09	Upregulated
ZNF296	2.03795	0.00331142	Upregulated
CCDC87	2.05602	0.00106109	Upregulated
ANAPC7	2.06452	2.63734e-12	Upregulated
SNRPA1	2.07164	3.17621e-05	Upregulated
PAIP2	2.08811	4.73358e-14	Upregulated
CDK2	2.12278	0.0433795	Upregulated
PRDM7	2.16126	0.0271475	Upregulated
NANOS1	2.19945	3.41614e-15	Upregulated
CDK16	2.20074	1.01572e-06	Upregulated
VIPAS39	2.24058	2.01536e-15	Upregulated
CETN2	2.24521	3.34577e-17	Upregulated
BAD	2.27208	4.21854e-06	Upregulated
JAG2	2.27987	0.00188651	Upregulated
RAD51	2.31142	2.69615e-16	Upregulated
DEDD	2.33686	1.86386e-25	Upregulated
SOHLH1	2.37015	0.00116529	Upregulated
CRTAP	2.3813	3.1091e-10	Upregulated
PLK1	2.42084	1.02878e-17	Upregulated
FZR1	2.42469	1.36455e-07	Upregulated
NR2C2	2.43837	7.03031e-09	Upregulated
FAM50A	2.59812	4.67314e-08	Upregulated
RAD51D	2.65004	0.00296614	Upregulated
REC114	2.67356	1.31439e-15	Upregulated
TSNAXIP1	2.72132	0.000105608	Upregulated
NOBOX	2.81601	3.4664e-08	Upregulated
E2F1	2.89195	2.54538e-10	Upregulated
MEIG1	2.89409	0.00586756	Upregulated
SYCE1	2.92285	3.21233e-12	Upregulated
PRKAG1	3.05282	5.06356e-22	Upregulated
CEP131	3.05708	0.000669481	Upregulated
PSMD13	3.24204	1.5262e-20	Upregulated
NCAPH2	3.62888	1.19655e-09	Upregulated
TMEM203	3.8142	6.96898e-21	Upregulated
CATSPER1	3.9459	6.4388e-06	Upregulated
ANAPC13	3.98194	1.11379e-35	Upregulated
GGT1	4.28894	0.000129412	Upregulated
HSPA2	4.38019	4.62107e-15	Upregulated
RPL39L	4.46258	1.67891e-25	Upregulated
CCIN	4.8665	0.00952021	Upregulated
TSSK6	6.40928	0.00197169	Upregulated
ACE	-1.21808	0.798761	Non statistically significant
ACSBG2	4.94804	0.120146	Non statistically significant
ACTR3	0.112147	0.977449	Non statistically significant
ACVR2A	-0.426787	0.448832	Non statistically significant
ADAD1	-0.0244948	1	Non statistically significant
ADAM18	0	1	Non statistically significant
ADAM28	-0.310626	0.999261	Non statistically significant
ADAM29	0	1	Non statistically significant
ADAMTS2	0.242365	1	Non statistically significant
ADCYAP1R1	-0.0268669	1	Non statistically significant
ADGRG2	-0.131517	1	Non statistically significant
ADIG	0	1	Non statistically significant
ANAPC1	-0.82251	0.0358755	Non statistically significant
ANAPC16	-0.98992	0.000279138	Non statistically significant
ANAPC2	0.58002	0.861131	Non statistically significant
ANAPC4	0.145552	0.885701	Non statistically significant
ANAPC5	0.0539753	1	Non statistically significant
ANKRD31	-0.650806	0.616444	Non statistically significant
AP3B1	-0.807514	0.00167189	Non statistically significant
AR	0.632736	1	Non statistically significant
ARMC2	0.097433	1	Non statistically significant
ARNTL	0.366972	0.404309	Non statistically significant
ASF1B	-0.823974	0.0028253	Non statistically significant
ASZ1	-0.922776	0.0797715	Non statistically significant
ATAT1	0	1	Non statistically significant
ATP1A4	0	1	Non statistically significant
ATP2B4	-0.553862	0.0625192	Non statistically significant
AURKA	-0.464806	0.114926	Non statistically significant
AXL	-1.53836	0.64838	Non statistically significant
B4GALNT1	0.220302	1	Non statistically significant
BAG6	1.12801	0.680828	Non statistically significant
BAX	1.52444	0.0840724	Non statistically significant
BCAP31	0.0345976	1	Non statistically significant
BCL2L2	-0.365833	1	Non statistically significant
BCL2L2-PABPN1	0	1	Non statistically significant
BCL6	-0.999829	0.733647	Non statistically significant
BIRC3	-0.831712	0.451244	Non statistically significant
BNC1	0.119568	1	Non statistically significant
BOLL	-0.216891	1	Non statistically significant
BPY2	0	1	Non statistically significant
BPY2B	0	1	Non statistically significant
BPY2C	0	1	Non statistically significant
BRD2	0.0162722	1	Non statistically significant
BRDT	-0.98728	2.527e-06	Non statistically significant
BRIP1	-0.316803	0.55302	Non statistically significant
BTBD18	-0.931487	0.585354	Non statistically significant
BTG1	-0.0298757	1	Non statistically significant
BUB1B	-0.512398	0.0555776	Non statistically significant
BUB3	0.6026	0.0377569	Non statistically significant
C14orf39	0.257012	1	Non statistically significant
C1orf146	-0.20563	0.945165	Non statistically significant
C3orf62	0.132361	1	Non statistically significant
C9orf24	2.11574	0.505747	Non statistically significant
CABS1	0	1	Non statistically significant
CADM1	0.12578	1	Non statistically significant
CALR	-0.201943	0.746728	Non statistically significant
CALR3	-0.263638	1	Non statistically significant
CATSPER2	-0.512313	1	Non statistically significant
CATSPER3	3.7434	0.262361	Non statistically significant
CATSPER4	-2.20254	0.339118	Non statistically significant
CATSPERB	-1.88234	0.634458	Non statistically significant
CATSPERG	-0.771543	0.0559758	Non statistically significant
CATSPERZ	4.83549	0.212328	Non statistically significant
CCDC136	0.648734	0.555631	Non statistically significant
CCDC169-SOHLH2	0	1	Non statistically significant
CCDC63	1.91626	0.178963	Non statistically significant
CCNA1	0.403831	1	Non statistically significant
CCNB2	0.90889	0.000306452	Non statistically significant
CCNE2	0.239129	0.808	Non statistically significant
CDC23	-0.868183	0.0199907	Non statistically significant
CDC25A	0.597345	0.270693	Non statistically significant
CDC25B	0.077964	1	Non statistically significant
CDC25C	0.379419	0.44619	Non statistically significant
CDY1	0	1	Non statistically significant
CDY1B	0	1	Non statistically significant
CDY2A	0	1	Non statistically significant
CDY2B	0	1	Non statistically significant
CELF3	-1.20234	0.555632	Non statistically significant
CFAP157	-0.662794	0.64684	Non statistically significant
CFAP54	-0.436613	0.357684	Non statistically significant
CFAP69	-1.39735	0.233208	Non statistically significant
CFAP97	-0.537522	0.236257	Non statistically significant
CHD5	-1.93529	0.687543	Non statistically significant
CKS2	-0.688242	0.10089	Non statistically significant
CLDN11	-2.33382	0.713327	Non statistically significant
CLMN	-0.409908	0.580804	Non statistically significant
CNBD2	1.04314	0.386225	Non statistically significant
CNR1	2.46518	0.345158	Non statistically significant
CNTD1	-0.366748	1	Non statistically significant
CREM	-0.214707	0.82865	Non statistically significant
CRKL	-0.0422868	1	Non statistically significant
CYLC1	-5.68969	0.446856	Non statistically significant
CYLC2	-2.10215	0.356686	Non statistically significant
CYP26B1	1.53759	0.114783	Non statistically significant
DAZ1	0	1	Non statistically significant
DAZ2	0	1	Non statistically significant
DAZ3	0	1	Non statistically significant
DAZ4	0	1	Non statistically significant
DAZAP1	0.270343	0.89065	Non statistically significant
DAZL	-0.905798	0.00681467	Non statistically significant
DDX20	0.881865	0.0565488	Non statistically significant
DDX4	-0.135976	0.920388	Non statistically significant
DEFB118	1.31856	0.680828	Non statistically significant
DIAPH2	-0.895766	3.75696e-05	Non statistically significant
DLEC1	0.854102	0.0603531	Non statistically significant
DMC1	0.420086	0.953103	Non statistically significant
DMRT1	0.86066	0.790584	Non statistically significant
DND1	0.966789	0.392494	Non statistically significant
DNM2	1.1065	0.0534409	Non statistically significant
DNMT3A	0.396122	0.31071	Non statistically significant
DNMT3L	0	1	Non statistically significant
DPCD	-0.262457	0.649611	Non statistically significant
DPY19L2	-1.77125	0.261112	Non statistically significant
DRC7	0.0685654	1	Non statistically significant
DUSP1	0.803045	0.918933	Non statistically significant
DUSP13	1.28525	0.64684	Non statistically significant
EDNRA	0.791422	0.20168	Non statistically significant
EFCAB9	0.638881	1	Non statistically significant
ELL3	-0.69234	0.740326	Non statistically significant
ERCC1	0.298005	0.730298	Non statistically significant
EREG	0	1	Non statistically significant
ESPL1	-0.510774	0.332875	Non statistically significant
EXD1	0.0674514	1	Non statistically significant
FAM9A	-0.463241	1	Non statistically significant
FAM9B	0.0297126	1	Non statistically significant
FAM9C	-0.404388	0.483436	Non statistically significant
FANCD2	-0.702327	0.0374284	Non statistically significant
FBXO5	0.372457	0.27823	Non statistically significant
FKBP6	-0.499043	0.0972082	Non statistically significant
FMN2	-0.73559	0.070489	Non statistically significant
FOXA3	3.70624	0.45919	Non statistically significant
FOXJ1	2.13512	0.61334	Non statistically significant
FOXJ2	-0.36693	1	Non statistically significant
FOXJ3	-0.604365	0.0357144	Non statistically significant
FSHB	-0.993625	1	Non statistically significant
GAL3ST1	-1.35835	0.441385	Non statistically significant
GALNT3	-0.00256739	1	Non statistically significant
GALNTL5	-0.265268	1	Non statistically significant
GAMT	0.608956	0.788163	Non statistically significant
GGN	2.39134	0.0781022	Non statistically significant
GHSR	0	1	Non statistically significant
GJA1	-2.22489	0.236429	Non statistically significant
GJB3	0	1	Non statistically significant
GK2	-2.0931	0.529558	Non statistically significant
GLI1	4.00409	0.392621	Non statistically significant
GMCL2	0.0973564	1	Non statistically significant
GORASP2	0.378835	0.605532	Non statistically significant
GPR3	-0.177092	1	Non statistically significant
GPX4	0.589695	0.388967	Non statistically significant
H1-6	2.9193	1	Non statistically significant
H1-7	2.58909	0.830625	Non statistically significant
HERPUD2	0.000401659	1	Non statistically significant
HEXB	-0.367052	0.308701	Non statistically significant
HFM1	0.07305	1	Non statistically significant
HOOK1	-0.937773	0.00927946	Non statistically significant
HORMAD1	-4.76276	0.0944501	Non statistically significant
HORMAD2	5.26497	0.0539085	Non statistically significant
HOXA10	0	1	Non statistically significant
HOXA11	3.57773	1	Non statistically significant
HUS1B	1.60269	0.454275	Non statistically significant
IL1A	1.79679	0.178007	Non statistically significant
IMMP2L	-0.0184592	1	Non statistically significant
ING2	0.125172	0.956866	Non statistically significant
INPP5B	0.986609	0.0861317	Non statistically significant
INSL3	-0.179899	1	Non statistically significant
INSR	0.0958468	1	Non statistically significant
KATNAL1	-0.848601	0.00198804	Non statistically significant
KDM2B	0.782039	0.153334	Non statistically significant
KHDRBS1	-0.745809	0.0513183	Non statistically significant
KIT	-0.791663	0.0302913	Non statistically significant
KLC3	2.17049	0.0562862	Non statistically significant
KLHDC3	-0.829582	0.000551868	Non statistically significant
KLHL10	2.6707	0.756824	Non statistically significant
KRT9	0	1	Non statistically significant
LFNG	2.92166	0.406853	Non statistically significant
LGR4	-0.593968	0.701197	Non statistically significant
LIF	0.645566	1	Non statistically significant
LRGUK	-0.812972	0.651586	Non statistically significant
LRRC8A	-0.214258	0.889087	Non statistically significant
LRRK2	0	1	Non statistically significant
LZTFL1	-0.315654	0.701197	Non statistically significant
M1AP	-0.235558	0.717539	Non statistically significant
MAEL	0.200697	0.63935	Non statistically significant
MAK	0.0809486	1	Non statistically significant
MAPK15	1.09761	0.680828	Non statistically significant
MARF1	-0.13141	1	Non statistically significant
MAS1	1.98506	0.534393	Non statistically significant
MASTL	-0.119055	1	Non statistically significant
MCMDC2	0.137662	1	Non statistically significant
MEA1	0.512693	0.357855	Non statistically significant
MEIKIN	-0.124444	0.920388	Non statistically significant
MEIOB	-0.192382	1	Non statistically significant
MERTK	-0.093341	1	Non statistically significant
METTL14	-0.740786	0.00116228	Non statistically significant
METTL3	0.451967	0.354946	Non statistically significant
MGAT4D	2.50864	0.376426	Non statistically significant
MNS1	-0.267409	0.66408	Non statistically significant
MORC1	-0.976846	1	Non statistically significant
MOS	-0.575071	0.356422	Non statistically significant
MOV10L1	0.678877	0.396318	Non statistically significant
MRE11	-0.867393	0.000420996	Non statistically significant
MROH2B	3.03597	0.506874	Non statistically significant
MSH4	1.20911	0.923709	Non statistically significant
MSH5	0	1	Non statistically significant
MST1	0.908944	0.717065	Non statistically significant
MSX2	-0.980879	0.0423702	Non statistically significant
MYCBP	-0.300966	0.914147	Non statistically significant
MYCBPAP	0.367557	1	Non statistically significant
MYH9	-0.0220315	1	Non statistically significant
NANOS2	-0.809912	1	Non statistically significant
NANOS3	0	1	Non statistically significant
NCAPD2	-0.261313	0.791051	Non statistically significant
NCAPH	-0.151496	0.910498	Non statistically significant
NDC1	-0.749983	0.00312441	Non statistically significant
NDRG3	-0.503819	0.0428432	Non statistically significant
NEK2	0.250121	0.574824	Non statistically significant
NME5	0.70752	0.113915	Non statistically significant
NME8	0	1	Non statistically significant
NOTCH1	1.54505	0.677535	Non statistically significant
NPAP1	0.666406	0.950676	Non statistically significant
NPHP1	-0.310282	0.53888	Non statistically significant
NPM2	0.840772	0.00463462	Non statistically significant
NPPC	-0.399186	1	Non statistically significant
NPR2	-1.07029	0.474646	Non statistically significant
NR0B1	3.31579	0.228527	Non statistically significant
NUF2	0.232492	0.571206	Non statistically significant
NUMA1	-0.721279	0.0278555	Non statistically significant
OAZ3	2.48019	0.286672	Non statistically significant
ODF1	-1.17996	0.979073	Non statistically significant
ODF3	0	1	Non statistically significant
ODF4	2.08005	0.154278	Non statistically significant
OR7C1	0	1	Non statistically significant
OVOL1	3.46376	0.53875	Non statistically significant
PAFAH1B2	-0.420627	0.187743	Non statistically significant
PAFAH1B3	-0.0285534	1	Non statistically significant
PAQR8	-0.608106	0.934084	Non statistically significant
PATZ1	0.961843	0.547534	Non statistically significant
PAX5	-1.22234	1	Non statistically significant
PCYT1B	0.457387	0.635942	Non statistically significant
PDILT	0.585412	1	Non statistically significant
PGAM2	3.49057	0.400882	Non statistically significant
PGM3	0.728245	0.00504138	Non statistically significant
PHC2	-0.34434	0.708472	Non statistically significant
PIWIL1	-0.617495	0.894211	Non statistically significant
PIWIL2	0.113132	1	Non statistically significant
PIWIL4	-0.258198	1	Non statistically significant
PKMYT1	0.0290125	1	Non statistically significant
PLCB1	-0.608285	0.256901	Non statistically significant
PLEKHA1	-0.168298	0.849015	Non statistically significant
PMCH	0.601638	0.977449	Non statistically significant
PMFBP1	2.75547	0.368407	Non statistically significant
PPP2CA	0.48977	0.0863631	Non statistically significant
PPP2R1A	-0.551032	0.270166	Non statistically significant
PRDM9	0	1	Non statistically significant
PRKACG	4.71491	0.185837	Non statistically significant
PRM1	0	1	Non statistically significant
PRM2	1.09761	0.680828	Non statistically significant
PRM3	0	1	Non statistically significant
PROK2	-0.409853	1	Non statistically significant
PRSS21	-0.600594	0.753596	Non statistically significant
PSMA8	-0.743789	0.463816	Non statistically significant
PSMC3IP	0.778477	0.0414973	Non statistically significant
RACGAP1	0.0305113	1	Non statistically significant
RAD1	0.627679	0.00442401	Non statistically significant
RAD21L1	-0.572879	0.693821	Non statistically significant
RAD23B	-0.547297	0.212045	Non statistically significant
RAD50	-0.910227	0.00107593	Non statistically significant
RAD51AP1	-0.71754	0.000668354	Non statistically significant
RAD51C	-0.413146	0.255971	Non statistically significant
RAD54B	-0.266164	0.657368	Non statistically significant
RAD54L	0.126586	1	Non statistically significant
RBBP8	-0.466481	0.107971	Non statistically significant
RBM7	0.559465	0.356686	Non statistically significant
RBMY1B	0	1	Non statistically significant
RBMY1F	0	1	Non statistically significant
RBMY1J	0	1	Non statistically significant
REC8	-0.781017	1	Non statistically significant
RGN	-6.20472	0.0649391	Non statistically significant
RGS2	-0.363515	0.364605	Non statistically significant
RHBDD1	0.762746	0.00521713	Non statistically significant
RIMBP3	0	1	Non statistically significant
RIMBP3B	0	1	Non statistically significant
RIMBP3C	0	1	Non statistically significant
RNF114	0.490319	0.387389	Non statistically significant
RNF151	3.06427	0.488518	Non statistically significant
RNF17	-0.576156	0.0518769	Non statistically significant
RNF212B	-1.94426	0.654067	Non statistically significant
ROPN1B	2.1948	0.856504	Non statistically significant
ROS1	-0.948327	0.00570693	Non statistically significant
RPA1	-0.169567	1	Non statistically significant
RPL10L	0	1	Non statistically significant
RPS6KA2	-0.0217293	1	Non statistically significant
RUVBL1	-0.373591	0.263732	Non statistically significant
SBF1	-0.483964	0.368148	Non statistically significant
SCMH1	-0.360838	0.961478	Non statistically significant
SEBOX	3.72339	0.625499	Non statistically significant
SEPTIN1	0.997589	0.300741	Non statistically significant
SEPTIN12	0	1	Non statistically significant
SEPTIN4	-3.07882	0.228121	Non statistically significant
SEPTIN6	0.11983	1	Non statistically significant
SEPTIN7	-0.735319	0.000842499	Non statistically significant
SERPINA5	-2.07325	0.713088	Non statistically significant
SFMBT1	-0.672931	0.194405	Non statistically significant
SGPL1	0.0989091	1	Non statistically significant
SHCBP1L	0.851396	1	Non statistically significant
SHISA6	2.18901	0.471762	Non statistically significant
SHOC1	-0.685258	0.0769903	Non statistically significant
SIAH1	-0.53002	0.403926	Non statistically significant
SIRT2	1.0318	0.4923	Non statistically significant
SLC22A16	0	1	Non statistically significant
SLC25A31	-1.74356	0.0851384	Non statistically significant
SLC26A8	0.510753	0.34969	Non statistically significant
SLC2A14	-1.25477	0.216007	Non statistically significant
SLC9C1	-1.92197	0.760967	Non statistically significant
SLCO4C1	0	1	Non statistically significant
SMAD4	-0.0378816	1	Non statistically significant
SMC1A	-0.870874	0.00888392	Non statistically significant
SMC1B	-0.852419	0.00234468	Non statistically significant
SOD1	-0.289806	0.518798	Non statistically significant
SOHLH2	-0.11238	1	Non statistically significant
SOX17	0.231202	1	Non statistically significant
SOX8	0	1	Non statistically significant
SOX9	-1.32615	0.938481	Non statistically significant
SPA17	0.340586	0.749402	Non statistically significant
SPACA1	3.40414	0.297215	Non statistically significant
SPAG11B	-0.671182	1	Non statistically significant
SPAG4	0.157745	1	Non statistically significant
SPAG8	3.23679	0.155642	Non statistically significant
SPANXA1	0	1	Non statistically significant
SPANXA2	2.46518	0.345158	Non statistically significant
SPATA19	0	1	Non statistically significant
SPATA2	-0.0124548	1	Non statistically significant
SPATA20	2.47031	0.135275	Non statistically significant
SPATA22	-0.536483	0.426292	Non statistically significant
SPATA25	0	1	Non statistically significant
SPATA31A1	0	1	Non statistically significant
SPATA31A3	0	1	Non statistically significant
SPATA31A5	0	1	Non statistically significant
SPATA31A6	0	1	Non statistically significant
SPATA31A7	0	1	Non statistically significant
SPATA31C2	1.09761	0.680828	Non statistically significant
SPATA31D1	0	1	Non statistically significant
SPATA31D3	0	1	Non statistically significant
SPATA31D4	0	1	Non statistically significant
SPATA31E1	0	1	Non statistically significant
SPATA32	2.89407	0.323029	Non statistically significant
SPATA46	0	1	Non statistically significant
SPATA48	0	1	Non statistically significant
SPATA5	-0.364089	0.179573	Non statistically significant
SPATA6	0.140105	0.986457	Non statistically significant
SPATA9	-0.431006	1	Non statistically significant
SPATC1L	1.25942	0.330891	Non statistically significant
SPDYA	-0.960893	0.405725	Non statistically significant
SPEF2	-0.00745739	1	Non statistically significant
SPEM1	0	1	Non statistically significant
SPIRE2	-0.0103713	1	Non statistically significant
SPO11	1.05088	0.0637566	Non statistically significant
SPOCD1	-2.5767	0.428259	Non statistically significant
SRC	-0.00807798	1	Non statistically significant
SSTR1	0	1	Non statistically significant
SSTR2	2.92283	0.0506186	Non statistically significant
SSTR3	0.651149	0.528672	Non statistically significant
STAG2	-2.45769	0.270444	Non statistically significant
STAG3	-0.673285	0.0500598	Non statistically significant
STK11	-0.337521	0.690742	Non statistically significant
STK35	-0.04905	1	Non statistically significant
STRA8	-0.18943	1	Non statistically significant
STRBP	-0.700335	0.0344624	Non statistically significant
SUN1	-0.693022	0.413158	Non statistically significant
SUN2	-1.00888	0.715907	Non statistically significant
SUN3	0	1	Non statistically significant
SUN5	0.13816	1	Non statistically significant
SYCE1L	-0.283221	0.976886	Non statistically significant
SYCE2	0.620162	0.505747	Non statistically significant
SYCE3	-1.09196	0.104225	Non statistically significant
SYCP1	0	1	Non statistically significant
SYCP2L	-0.48946	0.0723797	Non statistically significant
SYCP3	-0.6968	0.0187875	Non statistically significant
SYNE2	-0.810147	0.006834	Non statistically significant
SYNE3	1.42093	0.492766	Non statistically significant
SYNE4	2.67089	0.869989	Non statistically significant
TAF1L	-2.70669	0.337534	Non statistically significant
TAF4B	-0.891943	0.00061551	Non statistically significant
TAF7L	-1.54858	0.43553	Non statistically significant
TBATA	1.16559	1	Non statistically significant
TBC1D20	0.984478	0.00304343	Non statistically significant
TBC1D21	1.01657	0.841162	Non statistically significant
TCFL5	-0.454425	0.301754	Non statistically significant
TCP11	-0.653525	0.280906	Non statistically significant
TDRD12	0.690147	0.080254	Non statistically significant
TDRD5	-0.125613	1	Non statistically significant
TDRD6	-0.904151	0.000118268	Non statistically significant
TDRD7	-0.474685	0.121673	Non statistically significant
TDRD9	0.904111	0.0688945	Non statistically significant
TDRP	-0.397205	0.289305	Non statistically significant
TERB1	-0.192707	0.866425	Non statistically significant
TEX11	1.63396	0.521561	Non statistically significant
TEX12	-2.57063	0.270857	Non statistically significant
TEX14	-0.906332	0.0279749	Non statistically significant
TEX19	-0.819026	0.866262	Non statistically significant
TMEM119	0	1	Non statistically significant
TNP1	0	1	Non statistically significant
TNP2	0	1	Non statistically significant
TOPAZ1	-0.819147	0.00748516	Non statistically significant
TP63	-0.273199	0.535945	Non statistically significant
TPPP2	0	1	Non statistically significant
TRIM27	0	1	Non statistically significant
TRIP13	-0.84249	0.0126406	Non statistically significant
TSGA10	-0.667576	0.00759069	Non statistically significant
TSPAN8	4.46904	0.314985	Non statistically significant
TSPY1	0	1	Non statistically significant
TSPY10	0	1	Non statistically significant
TSPY2	0	1	Non statistically significant
TSPY3	0	1	Non statistically significant
TSPY4	0	1	Non statistically significant
TSPY8	0	1	Non statistically significant
TSSK1B	0	1	Non statistically significant
TSSK2	0	1	Non statistically significant
TSSK3	1.87953	0.847077	Non statistically significant
TSSK4	1.00159	0.701197	Non statistically significant
TTC21A	0.505255	1	Non statistically significant
TTK	0.303333	0.431009	Non statistically significant
TUBB8	-0.65115	0.0727201	Non statistically significant
TUBG1	-0.496093	0.0953912	Non statistically significant
TUBGCP2	0.34397	0.591309	Non statistically significant
TUBGCP3	-0.262264	0.592833	Non statistically significant
TUBGCP5	-0.105011	1	Non statistically significant
TUBGCP6	1.83498	0.203578	Non statistically significant
TXNDC2	0	1	Non statistically significant
TXNDC8	1.70482	0.505747	Non statistically significant
TXNRD3	2.50257	0.446976	Non statistically significant
TYRO3	1.46042	0.737964	Non statistically significant
UBB	0.0677276	1	Non statistically significant
UBR2	-0.973279	3.02552e-05	Non statistically significant
USP17L2	0	1	Non statistically significant
USP42	-0.107182	1	Non statistically significant
USP9Y	0	1	Non statistically significant
UTP14C	-0.744054	0.416345	Non statistically significant
VCX	2.51905	0.590321	Non statistically significant
WASHC5	0.761767	0.00716403	Non statistically significant
WBP2NL	1.20486	0.209249	Non statistically significant
WDR48	-0.262773	0.505747	Non statistically significant
WIPF3	-3.53734	0.0586322	Non statistically significant
WNT4	0	1	Non statistically significant
WNT5A	-1.713	0.128649	Non statistically significant
YBX3	0.860471	0.027021	Non statistically significant
YTHDC1	-1.17668	0.252308	Non statistically significant
YTHDF2	-0.618085	0.0226364	Non statistically significant
YY1	-0.487315	0.289861	Non statistically significant
ZCWPW1	-0.255532	0.640485	Non statistically significant
ZFP41	0.408764	0.733906	Non statistically significant
ZFP42	0	1	Non statistically significant
ZFY	0	1	Non statistically significant
ZMYND15	2.67354	0.121673	Non statistically significant
ZNF318	-0.135377	0.99619	Non statistically significant
ZNF35	-1.16227	0.646568	Non statistically significant
ZNF541	-0.624712	0.451355	Non statistically significant
ZNF628	1.79031	0.0892195	Non statistically significant
ZSCAN21	0.29642	0.600353	Non statistically significant
ZW10	-0.736413	0.0251108	Non statistically significant

## Sheet: AMA vs YMA (GV)
AMA vs YMA (GV)
SYMBOL	logFC	Adjusted P-Value	Conclusion
ACE	-2.50331	1	Non statistically significant
ACOX1	0.0388138	1	Non statistically significant
ACSBG2	-0.92929	1	Non statistically significant
ACTR2	0.0909948	1	Non statistically significant
ACTR3	0.0804326	1	Non statistically significant
ACVR2A	0.161229	1	Non statistically significant
ADAD1	-0.19898	1	Non statistically significant
ADAM18	0	1	Non statistically significant
ADAM28	0.876232	1	Non statistically significant
ADAM29	0	1	Non statistically significant
ADAMTS2	-0.206497	1	Non statistically significant
ADCY10	3.41948	1	Non statistically significant
ADCYAP1R1	0.345603	1	Non statistically significant
ADGRG2	-0.850332	1	Non statistically significant
ADIG	0	1	Non statistically significant
AGFG1	-0.0918129	1	Non statistically significant
ALKBH5	-0.137571	1	Non statistically significant
ANAPC1	-0.140218	1	Non statistically significant
ANAPC10	0.12073	1	Non statistically significant
ANAPC11	0.0831297	1	Non statistically significant
ANAPC13	-0.0897672	1	Non statistically significant
ANAPC15	0.0465575	1	Non statistically significant
ANAPC16	0.245326	1	Non statistically significant
ANAPC2	0.178154	1	Non statistically significant
ANAPC4	0.0728278	1	Non statistically significant
ANAPC5	-0.326677	1	Non statistically significant
ANAPC7	0.190498	1	Non statistically significant
ANKRD31	0.112698	1	Non statistically significant
ANKRD49	-0.0556816	1	Non statistically significant
AP3B1	-0.165565	1	Non statistically significant
APOB	3.46108	1	Non statistically significant
AR	-0.894093	1	Non statistically significant
ARID4A	-0.0767219	1	Non statistically significant
ARID4B	0.194847	1	Non statistically significant
ARMC2	0.0619845	1	Non statistically significant
ARNTL	-0.0646063	1	Non statistically significant
ASF1B	0.19952	1	Non statistically significant
ASPM	-0.0681192	1	Non statistically significant
ASZ1	-0.0598962	1	Non statistically significant
ATAT1	0	1	Non statistically significant
ATM	-0.380854	1	Non statistically significant
ATP1A4	0	1	Non statistically significant
ATP2B4	0.387936	1	Non statistically significant
ATRX	0.309235	1	Non statistically significant
AURKA	-0.0379174	1	Non statistically significant
AURKC	0.465394	1	Non statistically significant
AXL	-0.0649281	1	Non statistically significant
AZIN2	0.254265	1	Non statistically significant
B4GALNT1	-0.00700982	1	Non statistically significant
BAD	-0.225736	1	Non statistically significant
BAG6	-1.38618	1	Non statistically significant
BAX	0.60162	1	Non statistically significant
BCAP31	-0.236145	1	Non statistically significant
BCL2L1	0.0911663	1	Non statistically significant
BCL2L10	-0.132031	1	Non statistically significant
BCL2L11	0.0027317	1	Non statistically significant
BCL2L2	1.55239	1	Non statistically significant
BCL2L2-PABPN1	0	1	Non statistically significant
BCL6	1.73045	1	Non statistically significant
BIRC3	0.0178259	1	Non statistically significant
BNC1	-0.261495	1	Non statistically significant
BOLL	-0.700884	1	Non statistically significant
BORA	0.373582	1	Non statistically significant
BPY2	0	1	Non statistically significant
BPY2B	0	1	Non statistically significant
BPY2C	0	1	Non statistically significant
BRCA2	-0.278698	1	Non statistically significant
BRD2	-1.47263	1	Non statistically significant
BRDT	-0.0148617	1	Non statistically significant
BRIP1	-0.319452	1	Non statistically significant
BTBD18	0.00781174	1	Non statistically significant
BTG1	0.21442	1	Non statistically significant
BUB1	0.0210674	1	Non statistically significant
BUB1B	0.232413	1	Non statistically significant
BUB3	-0.204827	1	Non statistically significant
C11orf80	-0.217943	1	Non statistically significant
C14orf39	-0.589144	1	Non statistically significant
C1orf146	-0.376129	1	Non statistically significant
C3orf62	-0.501176	1	Non statistically significant
C9orf24	2.88876	1	Non statistically significant
CABS1	0	1	Non statistically significant
CADM1	-0.0340619	1	Non statistically significant
CALR	-0.0438601	1	Non statistically significant
CALR3	0.145577	1	Non statistically significant
CATSPER1	-0.341237	1	Non statistically significant
CATSPER2	0.326297	1	Non statistically significant
CATSPER3	-2.04234	1	Non statistically significant
CATSPER4	2.12231	1	Non statistically significant
CATSPERB	-0.727444	1	Non statistically significant
CATSPERD	0.0167451	1	Non statistically significant
CATSPERG	0.342748	1	Non statistically significant
CATSPERZ	-1.39118	1	Non statistically significant
CCDC136	0.265432	1	Non statistically significant
CCDC169-SOHLH2	0	1	Non statistically significant
CCDC63	0.981468	1	Non statistically significant
CCDC87	-0.115711	1	Non statistically significant
CCIN	0.281702	1	Non statistically significant
CCNA1	-0.487742	1	Non statistically significant
CCNB1IP1	-0.226483	1	Non statistically significant
CCNB2	-0.0887593	1	Non statistically significant
CCNB3	0.170406	1	Non statistically significant
CCNE1	0.168662	1	Non statistically significant
CCNE2	-0.403386	1	Non statistically significant
CCNI	-0.174969	1	Non statistically significant
CDC16	-0.413	1	Non statistically significant
CDC20	0.0640853	1	Non statistically significant
CDC23	0.29213	1	Non statistically significant
CDC25A	-0.281232	1	Non statistically significant
CDC25B	-0.191915	1	Non statistically significant
CDC25C	-0.0106039	1	Non statistically significant
CDC26	0.501175	1	Non statistically significant
CDC27	0.0291587	1	Non statistically significant
CDK16	-0.17996	1	Non statistically significant
CDK2	-1.02562	1	Non statistically significant
CDY1	0	1	Non statistically significant
CDY1B	0	1	Non statistically significant
CDY2A	0	1	Non statistically significant
CDY2B	0	1	Non statistically significant
CDYL	-0.521071	1	Non statistically significant
CELF3	-1.63621	1	Non statistically significant
CEP131	0.164139	1	Non statistically significant
CETN2	-0.0783058	1	Non statistically significant
CFAP157	0.161449	1	Non statistically significant
CFAP54	-0.218433	1	Non statistically significant
CFAP69	-0.00114517	1	Non statistically significant
CFAP97	-0.340484	1	Non statistically significant
CHD5	0.221201	1	Non statistically significant
CHFR	-0.189462	1	Non statistically significant
CIB1	0.0737436	1	Non statistically significant
CKS2	-0.017435	1	Non statistically significant
CLDN11	0.693518	1	Non statistically significant
CLMN	-0.0891507	1	Non statistically significant
CLOCK	-0.444874	1	Non statistically significant
CNBD2	-0.232198	1	Non statistically significant
CNR1	-2.46518	1	Non statistically significant
CNTD1	0.144848	1	Non statistically significant
CNTRL	-0.353792	1	Non statistically significant
CREB3L4	0.938165	1	Non statistically significant
CREM	-0.226679	1	Non statistically significant
CRKL	-0.232206	1	Non statistically significant
CRTAP	-0.496386	1	Non statistically significant
CSNK2A2	-0.0667217	1	Non statistically significant
CYLC1	0	1	Non statistically significant
CYLC2	0	1	Non statistically significant
CYP26B1	-0.0458245	1	Non statistically significant
DAZ1	0	1	Non statistically significant
DAZ2	0	1	Non statistically significant
DAZ3	0	1	Non statistically significant
DAZ4	0	1	Non statistically significant
DAZAP1	-0.738812	1	Non statistically significant
DAZL	0.000726159	1	Non statistically significant
DDX20	0.0393357	1	Non statistically significant
DDX25	-0.232872	1	Non statistically significant
DDX4	0.0410678	1	Non statistically significant
DEDD	-0.216385	1	Non statistically significant
DEFB118	1.72717	1	Non statistically significant
DHX36	-0.0986518	1	Non statistically significant
DIAPH2	-0.0990821	1	Non statistically significant
DLEC1	0.0312341	1	Non statistically significant
DMC1	0.109505	1	Non statistically significant
DMRT1	-0.191069	1	Non statistically significant
DMRTC2	-0.494207	1	Non statistically significant
DND1	-0.191837	1	Non statistically significant
DNM2	-0.342457	1	Non statistically significant
DNMT3A	0.311373	1	Non statistically significant
DNMT3L	0	1	Non statistically significant
DPCD	-0.00832112	1	Non statistically significant
DPY19L2	-0.503607	1	Non statistically significant
DRC7	0.277585	1	Non statistically significant
DUSP1	-5.70194	0.555381	Non statistically significant
DUSP13	-1.28525	1	Non statistically significant
DZIP1	-0.0320059	1	Non statistically significant
E2F1	-0.00539941	1	Non statistically significant
EDN1	-0.349639	1	Non statistically significant
EDNRA	-0.15749	1	Non statistically significant
EFCAB9	-2.61056	1	Non statistically significant
EIF5A2	-0.232606	1	Non statistically significant
ELL3	0.193086	1	Non statistically significant
ERCC1	-0.336351	1	Non statistically significant
EREG	0	1	Non statistically significant
ESPL1	-0.126849	1	Non statistically significant
EXD1	-0.248557	1	Non statistically significant
EXO1	0.154492	1	Non statistically significant
FAM50A	-0.315455	1	Non statistically significant
FAM9A	-2.20769	1	Non statistically significant
FAM9B	0.372225	1	Non statistically significant
FAM9C	-0.394007	1	Non statistically significant
FANCA	0.137735	1	Non statistically significant
FANCD2	-0.207831	1	Non statistically significant
FBXO43	0.111276	1	Non statistically significant
FBXO5	0.188193	1	Non statistically significant
FIGLA	-0.183551	1	Non statistically significant
FIGNL1	0.269023	1	Non statistically significant
FKBP6	-0.0847305	1	Non statistically significant
FMN2	-0.272649	1	Non statistically significant
FOXA3	-1.81371	1	Non statistically significant
FOXJ1	1.05402	1	Non statistically significant
FOXJ2	0.0783838	1	Non statistically significant
FOXJ3	-0.0439136	1	Non statistically significant
FSHB	-4.71234	1	Non statistically significant
FSHR	-0.231912	1	Non statistically significant
FZR1	-0.410313	1	Non statistically significant
GAL3ST1	0.48629	1	Non statistically significant
GALNT3	-0.409694	1	Non statistically significant
GALNTL5	-0.33618	1	Non statistically significant
GAMT	-0.474855	1	Non statistically significant
GGN	0.351398	1	Non statistically significant
GGNBP2	-0.454564	1	Non statistically significant
GGT1	-0.745701	1	Non statistically significant
GHSR	0	1	Non statistically significant
GJA1	0.0976629	1	Non statistically significant
GJB3	0	1	Non statistically significant
GK2	-0.101545	1	Non statistically significant
GLI1	0.689807	1	Non statistically significant
GMCL1	0.396438	1	Non statistically significant
GMCL2	-1.20563	1	Non statistically significant
GOLGA2	-0.120781	1	Non statistically significant
GOLGA3	-0.116381	1	Non statistically significant
GORASP2	0.181834	1	Non statistically significant
GPR3	-0.322301	1	Non statistically significant
GPX4	0.0394425	1	Non statistically significant
GTSF1	-0.136319	1	Non statistically significant
H1-1	-0.0100976	1	Non statistically significant
H1-6	-2.9193	1	Non statistically significant
H1-7	-0.263533	1	Non statistically significant
H1-8	-0.21785	1	Non statistically significant
H2AX	0.718	1	Non statistically significant
H3-3A	0.270568	1	Non statistically significant
HERC2	-0.125212	1	Non statistically significant
HERC4	0.161383	1	Non statistically significant
HERPUD2	-0.0219595	1	Non statistically significant
HEXB	-0.177224	1	Non statistically significant
HFM1	-0.256695	1	Non statistically significant
HMGB2	0.60324	1	Non statistically significant
HOOK1	-0.735203	1	Non statistically significant
HORMAD1	4.48713	1	Non statistically significant
HORMAD2	-3.22182	1	Non statistically significant
HOXA10	1.47203	1	Non statistically significant
HOXA11	-3.57773	1	Non statistically significant
HSF2	-0.279329	1	Non statistically significant
HSF2BP	-0.211037	1	Non statistically significant
HSPA2	0.381665	1	Non statistically significant
HSPB11	0.0230533	1	Non statistically significant
HUS1	-0.352831	1	Non statistically significant
HUS1B	-0.404649	1	Non statistically significant
IFT20	-0.172503	1	Non statistically significant
IFT27	0.273689	1	Non statistically significant
IFT81	-0.123838	1	Non statistically significant
IGF2R	-0.588258	1	Non statistically significant
IL1A	-0.00888136	1	Non statistically significant
IMMP2L	-0.223731	1	Non statistically significant
INCENP	0.19461	1	Non statistically significant
ING2	0.0558896	1	Non statistically significant
INHBB	3.7887	1	Non statistically significant
INPP5B	-0.349061	1	Non statistically significant
INSL3	-1.24299	1	Non statistically significant
INSR	-0.721755	1	Non statistically significant
IQCG	0.368095	1	Non statistically significant
JAG2	-0.242745	1	Non statistically significant
JAM3	0.123718	1	Non statistically significant
KATNAL1	-0.0577121	1	Non statistically significant
KDM2B	0.16359	1	Non statistically significant
KDM3A	0.0721433	1	Non statistically significant
KHDRBS1	0.203803	1	Non statistically significant
KIF18A	-0.112802	1	Non statistically significant
KIT	0.0575406	1	Non statistically significant
KLC3	-0.105389	1	Non statistically significant
KLHDC3	-0.162987	1	Non statistically significant
KLHL10	0.825873	1	Non statistically significant
KMT2D	0.340747	1	Non statistically significant
KRT9	1.3588	1	Non statistically significant
LARP7	0.0896571	1	Non statistically significant
LFNG	-0.171103	1	Non statistically significant
LGR4	-0.256976	1	Non statistically significant
LIF	0.78153	1	Non statistically significant
LIMK2	0.354886	1	Non statistically significant
LRGUK	-0.170605	1	Non statistically significant
LRRC8A	0.0474733	1	Non statistically significant
LRRK2	0	1	Non statistically significant
LZTFL1	0.704745	1	Non statistically significant
M1AP	-0.0919894	1	Non statistically significant
MAEL	0.0734933	1	Non statistically significant
MAJIN	-0.186614	1	Non statistically significant
MAK	-0.103676	1	Non statistically significant
MAPK15	-1.09761	1	Non statistically significant
MARF1	-0.439605	1	Non statistically significant
MAS1	0.853343	1	Non statistically significant
MASTL	-0.229346	1	Non statistically significant
MCMDC2	0.0166299	1	Non statistically significant
MDK	-0.327786	1	Non statistically significant
MEA1	0.0915623	1	Non statistically significant
MEI1	0.0243196	1	Non statistically significant
MEI4	0.112717	1	Non statistically significant
MEIG1	-0.467244	1	Non statistically significant
MEIKIN	0.0398966	1	Non statistically significant
MEIOB	-0.0918234	1	Non statistically significant
MEIOC	-0.192146	1	Non statistically significant
MERTK	0.0480256	1	Non statistically significant
METTL14	0.226172	1	Non statistically significant
METTL3	0.116109	1	Non statistically significant
MGAT4D	-2.50864	1	Non statistically significant
MLH1	0.163052	1	Non statistically significant
MLH3	0.249873	1	Non statistically significant
MND1	0.0743418	1	Non statistically significant
MNS1	-0.323328	1	Non statistically significant
MORC1	1.84087	1	Non statistically significant
MORN2	-0.14626	1	Non statistically significant
MOS	0.491907	1	Non statistically significant
MOV10L1	0.438556	1	Non statistically significant
MRE11	0.0204885	1	Non statistically significant
MROH2B	0.311358	1	Non statistically significant
MSH4	-0.638255	1	Non statistically significant
MSH5	0	1	Non statistically significant
MSH6	0.27258	1	Non statistically significant
MST1	0.271023	1	Non statistically significant
MSX1	0.379568	1	Non statistically significant
MSX2	0.224656	1	Non statistically significant
MYBL1	-0.422643	1	Non statistically significant
MYCBP	0.236871	1	Non statistically significant
MYCBPAP	-4.1537	1	Non statistically significant
MYH9	-0.793654	1	Non statistically significant
NANOS1	0.00453937	1	Non statistically significant
NANOS2	0.453884	1	Non statistically significant
NANOS3	2.01209	1	Non statistically significant
NBN	0.202211	1	Non statistically significant
NCAPD2	0.286901	1	Non statistically significant
NCAPD3	0.0330122	1	Non statistically significant
NCAPH	0.156002	1	Non statistically significant
NCAPH2	0.0896007	1	Non statistically significant
NDC1	-0.110653	1	Non statistically significant
NDC80	-0.589927	1	Non statistically significant
NDRG3	-0.274416	1	Non statistically significant
NEK2	0.126259	1	Non statistically significant
NKAPL	0.784917	1	Non statistically significant
NLRP14	-0.0875537	1	Non statistically significant
NME5	1.0425	1	Non statistically significant
NME8	0	1	Non statistically significant
NOBOX	0.0800892	1	Non statistically significant
NOTCH1	0.5907	1	Non statistically significant
NPAP1	-0.134031	1	Non statistically significant
NPHP1	-0.0444866	1	Non statistically significant
NPM2	0.0979205	1	Non statistically significant
NPPC	-3.55919	1	Non statistically significant
NPR2	-0.1134	1	Non statistically significant
NR0B1	-1.08112	1	Non statistically significant
NR2C2	-0.0237477	1	Non statistically significant
NSUN2	0.754675	1	Non statistically significant
NUF2	0.0797409	1	Non statistically significant
NUMA1	-0.361039	1	Non statistically significant
OAZ3	0.458453	1	Non statistically significant
ODF1	0.366332	1	Non statistically significant
ODF2	0.436475	1	Non statistically significant
ODF3	0	1	Non statistically significant
ODF4	-0.671	1	Non statistically significant
OOEP	-0.0439105	1	Non statistically significant
OR7C1	0	1	Non statistically significant
OSGIN2	-0.530247	1	Non statistically significant
OVOL1	0.57913	1	Non statistically significant
PAFAH1B2	-0.166646	1	Non statistically significant
PAFAH1B3	-0.0331791	1	Non statistically significant
PAIP2	-0.113283	1	Non statistically significant
PANX1	0.186748	1	Non statistically significant
PAQR5	-0.555734	1	Non statistically significant
PAQR7	-0.194582	1	Non statistically significant
PAQR8	0.454789	1	Non statistically significant
PARP11	0.0312441	1	Non statistically significant
PATZ1	-0.116447	1	Non statistically significant
PAX5	-1.68218	1	Non statistically significant
PCDH11Y	-0.316402	1	Non statistically significant
PCYT1B	0.186519	1	Non statistically significant
PDE3A	-0.517205	1	Non statistically significant
PDIK1L	-0.226667	1	Non statistically significant
PDILT	0.156441	1	Non statistically significant
PGAM2	-3.49057	1	Non statistically significant
PGM3	0.0504011	1	Non statistically significant
PHC2	0.0896197	1	Non statistically significant
PIWIL1	0.0549473	1	Non statistically significant
PIWIL2	0.257702	1	Non statistically significant
PIWIL3	-0.12302	1	Non statistically significant
PIWIL4	0.32691	1	Non statistically significant
PKMYT1	0.0158294	1	Non statistically significant
PLCB1	-0.663611	1	Non statistically significant
PLD6	0.356055	1	Non statistically significant
PLEKHA1	-0.142524	1	Non statistically significant
PLK1	0.0299134	1	Non statistically significant
PMCH	-0.983058	1	Non statistically significant
PMFBP1	-2.05285	1	Non statistically significant
PNLDC1	-0.4796	1	Non statistically significant
PPP2CA	-0.0357258	1	Non statistically significant
PPP2R1A	-0.0274891	1	Non statistically significant
PRDM7	-0.362716	1	Non statistically significant
PRDM9	0	1	Non statistically significant
PRDX4	-0.28651	1	Non statistically significant
PRKACG	-0.336964	1	Non statistically significant
PRKAG1	-0.308849	1	Non statistically significant
PRM1	0	1	Non statistically significant
PRM2	-1.09761	1	Non statistically significant
PRM3	0	1	Non statistically significant
PROK2	1.15988	1	Non statistically significant
PRSS21	-0.312274	1	Non statistically significant
PSMA8	0.145581	1	Non statistically significant
PSMC3IP	-0.0943552	1	Non statistically significant
PSMD13	0.0530866	1	Non statistically significant
PSME4	-0.279531	1	Non statistically significant
PTN	-0.0324276	1	Non statistically significant
PTTG1	-0.109219	1	Non statistically significant
PUM1	0.432952	1	Non statistically significant
RACGAP1	-0.106758	1	Non statistically significant
RAD1	-0.0507667	1	Non statistically significant
RAD21	0.0791282	1	Non statistically significant
RAD21L1	0.465162	1	Non statistically significant
RAD23B	0.089283	1	Non statistically significant
RAD50	-0.0618078	1	Non statistically significant
RAD51	-0.016096	1	Non statistically significant
RAD51AP1	0.0354532	1	Non statistically significant
RAD51B	0.0326199	1	Non statistically significant
RAD51C	-0.256244	1	Non statistically significant
RAD51D	0.089704	1	Non statistically significant
RAD54B	-0.0506347	1	Non statistically significant
RAD54L	0.0533253	1	Non statistically significant
RAI14	-0.0342327	1	Non statistically significant
RB1	-0.308805	1	Non statistically significant
RBBP8	-0.0810784	1	Non statistically significant
RBM7	0.139499	1	Non statistically significant
RBMY1B	0	1	Non statistically significant
RBMY1F	0	1	Non statistically significant
RBMY1J	0	1	Non statistically significant
REC114	0.00524885	1	Non statistically significant
REC8	0.333815	1	Non statistically significant
RFX2	0.0906926	1	Non statistically significant
RGN	4.1898	1	Non statistically significant
RGS2	-0.0209111	1	Non statistically significant
RHBDD1	-0.00464349	1	Non statistically significant
RIMBP3	0	1	Non statistically significant
RIMBP3B	0	1	Non statistically significant
RIMBP3C	0	1	Non statistically significant
RNF114	-0.0538201	1	Non statistically significant
RNF151	-1.16927	1	Non statistically significant
RNF17	-0.124424	1	Non statistically significant
RNF212	-0.000695882	1	Non statistically significant
RNF212B	0.843399	1	Non statistically significant
ROPN1B	0.302169	1	Non statistically significant
ROS1	0.151123	1	Non statistically significant
RPA1	-0.0510969	1	Non statistically significant
RPL10L	0	1	Non statistically significant
RPL39L	-0.294122	1	Non statistically significant
RPS6KA2	0.0636043	1	Non statistically significant
RSPH1	-0.0484141	1	Non statistically significant
RUVBL1	0.201996	1	Non statistically significant
SBF1	0.249093	1	Non statistically significant
SCAPER	0.127014	1	Non statistically significant
SCMH1	-0.184191	1	Non statistically significant
SEBOX	-3.72339	1	Non statistically significant
SEPTIN1	-0.333912	1	Non statistically significant
SEPTIN12	1.93154	1	Non statistically significant
SEPTIN2	0.13475	1	Non statistically significant
SEPTIN4	1.00551	1	Non statistically significant
SEPTIN6	0.0397434	1	Non statistically significant
SEPTIN7	-0.380948	1	Non statistically significant
SERPINA5	0.435639	1	Non statistically significant
SETX	-0.265476	1	Non statistically significant
SFMBT1	-0.141597	1	Non statistically significant
SGO1	-0.0126146	1	Non statistically significant
SGO2	-0.142754	1	Non statistically significant
SGPL1	-0.195431	1	Non statistically significant
SHCBP1L	-2.87599	1	Non statistically significant
SHISA6	-0.123318	1	Non statistically significant
SHOC1	-0.338269	1	Non statistically significant
SIAH1	-0.001768	1	Non statistically significant
SIRT1	0.324614	1	Non statistically significant
SIRT2	-0.0704225	1	Non statistically significant
SKIL	0.0917679	1	Non statistically significant
SLC22A16	2.03915	1	Non statistically significant
SLC25A31	0.640227	1	Non statistically significant
SLC26A8	0.168168	1	Non statistically significant
SLC2A14	1.08039	1	Non statistically significant
SLC2A8	-0.0933923	1	Non statistically significant
SLC4A2	0.108051	1	Non statistically significant
SLC9C1	1.80451	1	Non statistically significant
SLCO4C1	0	1	Non statistically significant
SLX4	-0.128282	1	Non statistically significant
SMAD4	-0.440848	1	Non statistically significant
SMC1A	0.096885	1	Non statistically significant
SMC1B	0.012343	1	Non statistically significant
SMC2	0.019835	1	Non statistically significant
SMC3	0.112946	1	Non statistically significant
SMC4	-0.00554052	1	Non statistically significant
SNRPA1	-0.112333	1	Non statistically significant
SOD1	-0.125088	1	Non statistically significant
SOHLH1	0.816543	1	Non statistically significant
SOHLH2	-0.765595	1	Non statistically significant
SOX17	-0.921993	1	Non statistically significant
SOX8	0	1	Non statistically significant
SOX9	0.420254	1	Non statistically significant
SPA17	-0.157137	1	Non statistically significant
SPACA1	-1.98175	1	Non statistically significant
SPAG11B	0.291994	1	Non statistically significant
SPAG4	-0.628563	1	Non statistically significant
SPAG8	0.369836	1	Non statistically significant
SPANXA1	1.93154	1	Non statistically significant
SPANXA2	-2.46518	1	Non statistically significant
SPATA16	-0.113743	1	Non statistically significant
SPATA19	0	1	Non statistically significant
SPATA2	0.0676933	1	Non statistically significant
SPATA20	0.125898	1	Non statistically significant
SPATA22	-0.0275813	1	Non statistically significant
SPATA24	-0.0511947	1	Non statistically significant
SPATA25	0	1	Non statistically significant
SPATA31A1	0	1	Non statistically significant
SPATA31A3	0	1	Non statistically significant
SPATA31A5	0	1	Non statistically significant
SPATA31A6	0	1	Non statistically significant
SPATA31A7	0	1	Non statistically significant
SPATA31C2	-1.09761	1	Non statistically significant
SPATA31D1	0	1	Non statistically significant
SPATA31D3	0	1	Non statistically significant
SPATA31D4	0	1	Non statistically significant
SPATA31E1	0	1	Non statistically significant
SPATA32	1.05049	1	Non statistically significant
SPATA46	0	1	Non statistically significant
SPATA48	0	1	Non statistically significant
SPATA5	-0.0887422	1	Non statistically significant
SPATA6	-0.253555	1	Non statistically significant
SPATA6L	0.0803582	1	Non statistically significant
SPATA9	-0.785532	1	Non statistically significant
SPATC1L	-1.75365	1	Non statistically significant
SPDYA	0.887082	1	Non statistically significant
SPEF2	-1.42741	1	Non statistically significant
SPEM1	0	1	Non statistically significant
SPIN1	-0.142101	1	Non statistically significant
SPIRE1	0.561284	1	Non statistically significant
SPIRE2	-0.225444	1	Non statistically significant
SPO11	-0.470597	1	Non statistically significant
SPOCD1	0.714235	1	Non statistically significant
SRC	-3.11904	1	Non statistically significant
SSTR1	0	1	Non statistically significant
SSTR2	0.139957	1	Non statistically significant
SSTR3	-0.425256	1	Non statistically significant
STAG1	-0.13361	1	Non statistically significant
STAG2	1.80138	1	Non statistically significant
STAG3	-0.100201	1	Non statistically significant
STK11	0.226901	1	Non statistically significant
STK35	-0.0992659	1	Non statistically significant
STRA8	0.498615	1	Non statistically significant
STRBP	0.0846181	1	Non statistically significant
SUN1	0.312787	1	Non statistically significant
SUN2	-1.10094	1	Non statistically significant
SUN3	0	1	Non statistically significant
SUN5	-0.977636	1	Non statistically significant
SYCE1	-0.126234	1	Non statistically significant
SYCE1L	-0.124436	1	Non statistically significant
SYCE2	0.250114	1	Non statistically significant
SYCE3	-0.270388	1	Non statistically significant
SYCP1	2.70761	1	Non statistically significant
SYCP2	0.107498	1	Non statistically significant
SYCP2L	-0.426295	1	Non statistically significant
SYCP3	0.0233078	1	Non statistically significant
SYNE1	0.0250226	1	Non statistically significant
SYNE2	-0.425675	1	Non statistically significant
SYNE3	0.455784	1	Non statistically significant
SYNE4	-1.3209	1	Non statistically significant
TAF1L	0.660198	1	Non statistically significant
TAF4B	0.0783116	1	Non statistically significant
TAF7L	1.48989	1	Non statistically significant
TBATA	-0.550516	1	Non statistically significant
TBC1D20	-0.22765	1	Non statistically significant
TBC1D21	0.663563	1	Non statistically significant
TBPL1	-0.0343676	1	Non statistically significant
TCFL5	-0.323185	1	Non statistically significant
TCP11	-0.554666	1	Non statistically significant
TDRD1	-0.0844139	1	Non statistically significant
TDRD12	-0.405614	1	Non statistically significant
TDRD5	0.027953	1	Non statistically significant
TDRD6	-0.400551	1	Non statistically significant
TDRD7	0.000266069	1	Non statistically significant
TDRD9	-0.433627	1	Non statistically significant
TDRKH	0.243767	1	Non statistically significant
TDRP	-0.129849	1	Non statistically significant
TERB1	0.0816659	1	Non statistically significant
TESK1	-0.285577	1	Non statistically significant
TESK2	-0.514323	1	Non statistically significant
TESMIN	-0.207743	1	Non statistically significant
TEX11	-1.63396	1	Non statistically significant
TEX12	3.92684	1	Non statistically significant
TEX14	-0.108672	1	Non statistically significant
TEX15	0.0325354	1	Non statistically significant
TEX19	1.76894	1	Non statistically significant
THEG	2.23223	0.93413	Non statistically significant
TMEM119	0	1	Non statistically significant
TMEM203	-0.0790186	1	Non statistically significant
TNP1	0	1	Non statistically significant
TNP2	0	1	Non statistically significant
TOP2A	0.00931174	1	Non statistically significant
TOP3A	-0.0696821	1	Non statistically significant
TOPAZ1	-0.324077	1	Non statistically significant
TP63	-0.37488	1	Non statistically significant
TPGS1	-0.226789	1	Non statistically significant
TPPP2	0	1	Non statistically significant
TRIM27	0	1	Non statistically significant
TRIP13	0.0169005	1	Non statistically significant
TSGA10	-0.0751317	1	Non statistically significant
TSNAX	-0.166575	1	Non statistically significant
TSNAXIP1	0.151266	1	Non statistically significant
TSPAN8	-4.46904	1	Non statistically significant
TSPY1	0	1	Non statistically significant
TSPY10	0	1	Non statistically significant
TSPY2	0	1	Non statistically significant
TSPY3	0	1	Non statistically significant
TSPY4	0	1	Non statistically significant
TSPY8	0	1	Non statistically significant
TSSK1B	0	1	Non statistically significant
TSSK2	0	1	Non statistically significant
TSSK3	-1.87953	1	Non statistically significant
TSSK4	1.44849	1	Non statistically significant
TSSK6	0.0149088	1	Non statistically significant
TTC21A	-0.0793585	1	Non statistically significant
TTK	0.0526624	1	Non statistically significant
TUBB8	0.0215965	1	Non statistically significant
TUBG1	-0.0397191	1	Non statistically significant
TUBG2	-0.170465	1	Non statistically significant
TUBGCP2	0.105156	1	Non statistically significant
TUBGCP3	-0.0520909	1	Non statistically significant
TUBGCP4	0.0612313	1	Non statistically significant
TUBGCP5	0.0845759	1	Non statistically significant
TUBGCP6	0.178506	1	Non statistically significant
TXNDC2	0	1	Non statistically significant
TXNDC8	-1.70482	1	Non statistically significant
TXNRD3	-1.33832	1	Non statistically significant
TYRO3	0.633842	1	Non statistically significant
UBB	0.154074	1	Non statistically significant
UBE2B	-0.0117309	1	Non statistically significant
UBR2	0.0577006	1	Non statistically significant
USP17L2	1.28212	1	Non statistically significant
USP42	-0.154119	1	Non statistically significant
USP9Y	0	1	Non statistically significant
UTP14C	0.154073	1	Non statistically significant
VCX	-2.51905	1	Non statistically significant
VIPAS39	0.00402478	1	Non statistically significant
WASHC5	-0.111633	1	Non statistically significant
WBP2NL	-0.55202	1	Non statistically significant
WDR33	0.00889569	1	Non statistically significant
WDR48	-0.0998508	1	Non statistically significant
WEE2	0.10615	1	Non statistically significant
WFDC2	-0.240029	1	Non statistically significant
WIPF3	1.27054	1	Non statistically significant
WNT4	1.33744	1	Non statistically significant
WNT5A	-0.374528	1	Non statistically significant
XRCC2	-0.240319	1	Non statistically significant
XRN2	0.178466	1	Non statistically significant
YBX2	-0.256434	1	Non statistically significant
YBX3	-0.838461	1	Non statistically significant
YTHDC1	1.41188	1	Non statistically significant
YTHDC2	-0.211228	1	Non statistically significant
YTHDF2	0.162436	1	Non statistically significant
YY1	0.2267	1	Non statistically significant
ZCWPW1	0.293257	1	Non statistically significant
ZFP41	-0.134941	1	Non statistically significant
ZFP42	0	1	Non statistically significant
ZFY	0	1	Non statistically significant
ZGLP1	0.246105	1	Non statistically significant
ZMYND15	-0.589336	1	Non statistically significant
ZNF296	0.290941	1	Non statistically significant
ZNF318	-0.432658	1	Non statistically significant
ZNF35	0.260672	1	Non statistically significant
ZNF541	-0.267702	1	Non statistically significant
ZNF628	-0.299517	1	Non statistically significant
ZSCAN2	0.143416	1	Non statistically significant
ZSCAN21	0.456038	1	Non statistically significant
ZW10	-0.00628695	1	Non statistically significant

## Sheet: AMA vs YMA (MII)
AMA vs YMA (MII)
SYMBOL	logFC	Adjusted P-Value	Conclusion
SEPTIN4	-7.60831	0.00597065	Downregulated
SPDYA	-7.05746	2.99432e-11	Downregulated
ACE	-6.61474	0.014217	Downregulated
ODF4	-6.22269	0.000892145	Downregulated
ZMYND15	-5.80353	0.00733323	Downregulated
SUN5	-4.39251	0.0183113	Downregulated
THEG	-3.04209	0.000200641	Downregulated
GPX4	-2.52398	3.66737e-07	Downregulated
CNTD1	-2.5208	0.0455278	Downregulated
SNRPA1	-2.41937	2.00941e-06	Downregulated
CNBD2	-2.30585	0.0293851	Downregulated
TCP11	-2.08468	1.06276e-05	Downregulated
CALR3	-2.07766	0.0193181	Downregulated
MEA1	-1.96609	1.50944e-06	Downregulated
MORN2	-1.93855	4.86661e-07	Downregulated
CDC25C	-1.92562	5.50977e-09	Downregulated
ZGLP1	-1.87059	7.74326e-05	Downregulated
SPO11	-1.85466	0.000844822	Downregulated
DMRTC2	-1.82376	0.00639012	Downregulated
SSTR3	-1.81426	0.0202898	Downregulated
TPGS1	-1.79431	0.0488556	Downregulated
CKS2	-1.78796	8.58171e-07	Downregulated
SLC26A8	-1.69101	3.47915e-05	Downregulated
FIGLA	-1.62028	5.44207e-06	Downregulated
PAFAH1B3	-1.51984	0.000189737	Downregulated
RPL39L	-1.50399	0.000674206	Downregulated
C1orf146	-1.47463	0.00095081	Downregulated
RAD51C	-1.40299	5.3658e-07	Downregulated
CCNB1IP1	-1.38242	0.000863454	Downregulated
RAD54B	-1.27263	0.000106271	Downregulated
BCAP31	-1.25727	6.30899e-08	Downregulated
SOD1	-1.20457	2.80153e-05	Downregulated
FAM9C	-1.19587	0.00404292	Downregulated
RAD51	-1.18869	8.57647e-05	Downregulated
SPATA6L	-1.17888	8.39548e-06	Downregulated
MLH1	-1.12803	0.00374275	Downregulated
BUB3	-1.10588	4.37752e-05	Downregulated
CATSPERG	-1.05311	0.010496	Downregulated
NPHP1	-1.00364	0.00355695	Downregulated
AURKC	1.03948	0.00278477	Upregulated
TUBB8	1.08625	0.00224825	Upregulated
RPA1	1.15151	0.0161804	Upregulated
PHC2	1.2315	0.0231055	Upregulated
ESPL1	1.24677	0.00439461	Upregulated
CLMN	1.32034	0.00983632	Upregulated
AZIN2	1.41868	2.97343e-06	Upregulated
DRC7	1.75093	0.00815596	Upregulated
SSTR2	4.04952	0.0167002	Upregulated
ACOX1	-0.0126905	1	Non statistically significant
ACSBG2	0	1	Non statistically significant
ACTR2	0.210851	0.918258	Non statistically significant
ACTR3	-0.591664	0.047672	Non statistically significant
ACVR2A	0.039476	1	Non statistically significant
ADAD1	-0.482356	0.064763	Non statistically significant
ADAM18	0	1	Non statistically significant
ADAM28	-1.02276	0.394527	Non statistically significant
ADAM29	0	1	Non statistically significant
ADAMTS2	-0.0473081	1	Non statistically significant
ADCY10	-5.2168	0.103206	Non statistically significant
ADCYAP1R1	0.412415	1	Non statistically significant
ADGRG2	-1.196	0.283856	Non statistically significant
ADIG	0	1	Non statistically significant
AGFG1	-0.0701278	1	Non statistically significant
ALKBH5	-0.731881	0.0334131	Non statistically significant
ANAPC1	0.932428	0.0323314	Non statistically significant
ANAPC10	0.0599221	1	Non statistically significant
ANAPC11	0.322395	0.562133	Non statistically significant
ANAPC13	-0.502216	0.307571	Non statistically significant
ANAPC15	0.154985	1	Non statistically significant
ANAPC16	-0.135187	1	Non statistically significant
ANAPC2	-1.00601	0.674921	Non statistically significant
ANAPC4	0.24806	0.715692	Non statistically significant
ANAPC5	-0.938285	0.000951303	Non statistically significant
ANAPC7	0.0756401	1	Non statistically significant
ANKRD31	0.516214	0.897118	Non statistically significant
ANKRD49	-0.205051	0.949375	Non statistically significant
AP3B1	-0.318226	0.499185	Non statistically significant
APOB	1.85477	0.495354	Non statistically significant
AR	-4.92903	0.231275	Non statistically significant
ARID4A	0.267369	0.592061	Non statistically significant
ARID4B	0.213466	0.80235	Non statistically significant
ARMC2	-0.584059	0.123661	Non statistically significant
ARNTL	0.16861	1	Non statistically significant
ASF1B	0.868959	0.0040952	Non statistically significant
ASPM	0.315757	0.392725	Non statistically significant
ASZ1	-0.195963	1	Non statistically significant
ATAT1	0	1	Non statistically significant
ATM	0.015405	1	Non statistically significant
ATP1A4	0	1	Non statistically significant
ATP2B4	0.498306	0.178111	Non statistically significant
ATRX	0.299514	0.434433	Non statistically significant
AURKA	0.144783	1	Non statistically significant
AXL	-1.93448	0.626938	Non statistically significant
B4GALNT1	-1.2361	1	Non statistically significant
BAD	-1.00694	0.139328	Non statistically significant
BAG6	-2.19832	0.471499	Non statistically significant
BAX	1.37878	0.2201	Non statistically significant
BCL2L1	0.068098	1	Non statistically significant
BCL2L10	0.700243	0.202026	Non statistically significant
BCL2L11	-0.0332862	1	Non statistically significant
BCL2L2	3.19474	0.323918	Non statistically significant
BCL2L2-PABPN1	0	1	Non statistically significant
BCL6	0.448945	1	Non statistically significant
BIRC3	1.06084	0.398105	Non statistically significant
BNC1	-0.326456	0.598321	Non statistically significant
BOLL	-0.716842	0.860432	Non statistically significant
BORA	0.125619	1	Non statistically significant
BPY2	0	1	Non statistically significant
BPY2B	0	1	Non statistically significant
BPY2C	0	1	Non statistically significant
BRCA2	0.0134896	1	Non statistically significant
BRD2	-0.0140024	1	Non statistically significant
BRDT	0.0856878	1	Non statistically significant
BRIP1	0.297055	0.746966	Non statistically significant
BTBD18	-0.448518	1	Non statistically significant
BTG1	0.975267	0.029461	Non statistically significant
BUB1	-0.238495	0.652149	Non statistically significant
BUB1B	-0.0101389	1	Non statistically significant
C11orf80	-0.780655	0.348731	Non statistically significant
C14orf39	-0.136645	1	Non statistically significant
C3orf62	-1.38942	0.714109	Non statistically significant
C9orf24	0	1	Non statistically significant
CABS1	0	1	Non statistically significant
CADM1	-0.81478	0.0285946	Non statistically significant
CALR	-0.798931	0.0128424	Non statistically significant
CATSPER1	-1.61207	0.169379	Non statistically significant
CATSPER2	-1.22132	0.714003	Non statistically significant
CATSPER3	-1.39323	0.801731	Non statistically significant
CATSPER4	-2.20254	0.592509	Non statistically significant
CATSPERB	2.55749	0.594546	Non statistically significant
CATSPERD	-0.352338	0.798066	Non statistically significant
CATSPERZ	0	1	Non statistically significant
CCDC136	-0.0255154	1	Non statistically significant
CCDC169-SOHLH2	0	1	Non statistically significant
CCDC63	-0.585887	1	Non statistically significant
CCDC87	0.413157	0.923655	Non statistically significant
CCIN	2.15962	0.471953	Non statistically significant
CCNA1	2.35834	0.355257	Non statistically significant
CCNB2	-0.583575	0.0643261	Non statistically significant
CCNB3	0.35388	0.58512	Non statistically significant
CCNE1	0.900588	0.153645	Non statistically significant
CCNE2	-0.661113	0.206632	Non statistically significant
CCNI	0.548733	0.107701	Non statistically significant
CDC16	-0.664914	0.173149	Non statistically significant
CDC20	0.646124	0.0631592	Non statistically significant
CDC23	-0.830877	0.0530832	Non statistically significant
CDC25A	0.517597	0.512367	Non statistically significant
CDC25B	-0.733917	0.110611	Non statistically significant
CDC26	-0.567537	0.188475	Non statistically significant
CDC27	0.459195	0.197889	Non statistically significant
CDK16	-0.504578	0.60309	Non statistically significant
CDK2	-1.01387	0.615869	Non statistically significant
CDY1	0	1	Non statistically significant
CDY1B	0	1	Non statistically significant
CDY2A	0	1	Non statistically significant
CDY2B	0	1	Non statistically significant
CDYL	-0.710604	0.162869	Non statistically significant
CELF3	-0.132112	1	Non statistically significant
CEP131	0.406049	1	Non statistically significant
CETN2	-0.806887	0.0103016	Non statistically significant
CFAP157	0.319256	1	Non statistically significant
CFAP54	-0.303924	0.758948	Non statistically significant
CFAP69	0.252274	1	Non statistically significant
CFAP97	0.145961	1	Non statistically significant
CHD5	-1.52582	0.957326	Non statistically significant
CHFR	0.540648	0.516571	Non statistically significant
CIB1	0.130507	1	Non statistically significant
CLDN11	-3.14111	0.66986	Non statistically significant
CLOCK	-0.229784	0.808135	Non statistically significant
CNR1	0	1	Non statistically significant
CNTRL	0.384811	0.348016	Non statistically significant
CREB3L4	0.587512	0.733087	Non statistically significant
CREM	-0.161002	1	Non statistically significant
CRKL	0.946482	0.0344302	Non statistically significant
CRTAP	-0.411087	0.637451	Non statistically significant
CSNK2A2	0.758343	0.0235453	Non statistically significant
CYLC1	-5.68969	0.603973	Non statistically significant
CYLC2	-2.10215	0.610861	Non statistically significant
CYP26B1	-0.141987	1	Non statistically significant
DAZ1	0	1	Non statistically significant
DAZ2	0	1	Non statistically significant
DAZ3	0	1	Non statistically significant
DAZ4	0	1	Non statistically significant
DAZAP1	0.020768	1	Non statistically significant
DAZL	0.00875013	1	Non statistically significant
DDX20	0.525326	0.497892	Non statistically significant
DDX25	-0.36755	0.593665	Non statistically significant
DDX4	-0.275818	0.632171	Non statistically significant
DEDD	-0.339674	0.380929	Non statistically significant
DEFB118	0	1	Non statistically significant
DHX36	0.443058	0.220513	Non statistically significant
DIAPH2	0.24791	0.598882	Non statistically significant
DLEC1	-0.207757	1	Non statistically significant
DMC1	-0.817299	0.727174	Non statistically significant
DMRT1	-0.763611	0.992247	Non statistically significant
DND1	-0.716784	0.744583	Non statistically significant
DNM2	-0.0157235	1	Non statistically significant
DNMT3A	0.69571	0.0559726	Non statistically significant
DNMT3L	0	1	Non statistically significant
DPCD	-0.991562	0.00368611	Non statistically significant
DPY19L2	0.257987	1	Non statistically significant
DUSP1	-0.303276	1	Non statistically significant
DUSP13	0	1	Non statistically significant
DZIP1	0.24343	0.894792	Non statistically significant
E2F1	0.617946	0.447735	Non statistically significant
EDN1	-0.383108	0.809635	Non statistically significant
EDNRA	-0.0236105	1	Non statistically significant
EFCAB9	0.370145	1	Non statistically significant
EIF5A2	-0.529614	0.740647	Non statistically significant
ELL3	-2.41203	0.0541619	Non statistically significant
ERCC1	-0.585426	0.376279	Non statistically significant
EREG	0	1	Non statistically significant
EXD1	0.455817	0.952121	Non statistically significant
EXO1	0.0633488	1	Non statistically significant
FAM50A	-0.892599	0.177994	Non statistically significant
FAM9A	-2.67093	0.755996	Non statistically significant
FAM9B	1.22633	0.364791	Non statistically significant
FANCA	-0.113131	1	Non statistically significant
FANCD2	0.479724	0.3256	Non statistically significant
FBXO43	0.740197	0.0672132	Non statistically significant
FBXO5	0.429999	0.278639	Non statistically significant
FIGNL1	-0.722417	0.0177488	Non statistically significant
FKBP6	0.0467958	1	Non statistically significant
FMN2	-0.573792	0.294512	Non statistically significant
FOXA3	0	1	Non statistically significant
FOXJ1	0.00531472	1	Non statistically significant
FOXJ2	-1.35741	0.39256	Non statistically significant
FOXJ3	0.247208	0.729855	Non statistically significant
FSHB	-5.70596	0.293839	Non statistically significant
FSHR	-0.959236	0.180323	Non statistically significant
FZR1	-0.325784	0.902969	Non statistically significant
GAL3ST1	-1.81751	0.33544	Non statistically significant
GALNT3	-0.387683	0.720089	Non statistically significant
GALNTL5	-2.4585	0.229538	Non statistically significant
GAMT	-1.23657	0.443462	Non statistically significant
GGN	1.09413	0.740308	Non statistically significant
GGNBP2	0.059153	1	Non statistically significant
GGT1	1.27104	0.517767	Non statistically significant
GHSR	0	1	Non statistically significant
GJA1	-2.30479	0.300034	Non statistically significant
GJB3	0	1	Non statistically significant
GK2	-4.22386	0.177377	Non statistically significant
GLI1	0	1	Non statistically significant
GMCL1	0.227764	1	Non statistically significant
GMCL2	-0.0196464	1	Non statistically significant
GOLGA2	0.213877	0.881565	Non statistically significant
GOLGA3	0.521232	0.100844	Non statistically significant
GORASP2	1.0042	0.0583562	Non statistically significant
GPR3	1.0482	0.117332	Non statistically significant
GTSF1	-0.772386	0.0481251	Non statistically significant
H1-1	0.463141	0.39073	Non statistically significant
H1-6	0	1	Non statistically significant
H1-7	0	1	Non statistically significant
H1-8	0.373615	0.45171	Non statistically significant
H2AX	0.669263	0.245386	Non statistically significant
H3-3A	0.0368922	1	Non statistically significant
HERC2	0.162648	1	Non statistically significant
HERC4	0.357879	0.45454	Non statistically significant
HERPUD2	0.422379	0.751096	Non statistically significant
HEXB	-0.546603	0.123405	Non statistically significant
HFM1	0.631522	1	Non statistically significant
HMGB2	0.14324	1	Non statistically significant
HOOK1	0.0429065	1	Non statistically significant
HORMAD1	-0.536479	1	Non statistically significant
HORMAD2	0	1	Non statistically significant
HOXA10	0	1	Non statistically significant
HOXA11	0	1	Non statistically significant
HSF2	-0.148449	1	Non statistically significant
HSF2BP	0.0364702	1	Non statistically significant
HSPA2	0.724787	0.450549	Non statistically significant
HSPB11	-0.0301874	1	Non statistically significant
HUS1	-0.0953229	1	Non statistically significant
HUS1B	-0.470782	1	Non statistically significant
IFT20	-0.608765	0.219573	Non statistically significant
IFT27	0.654184	0.331241	Non statistically significant
IFT81	-0.109714	1	Non statistically significant
IGF2R	-0.154727	1	Non statistically significant
IL1A	-1.16056	0.641153	Non statistically significant
IMMP2L	-0.613707	0.196932	Non statistically significant
INCENP	0.537299	0.353081	Non statistically significant
ING2	-0.178094	0.913605	Non statistically significant
INHBB	-3.10787	0.57395	Non statistically significant
INPP5B	0.0240988	1	Non statistically significant
INSL3	-3.67458	0.557344	Non statistically significant
INSR	-1.04268	0.609712	Non statistically significant
IQCG	0.0758201	1	Non statistically significant
JAG2	-1.23702	0.228968	Non statistically significant
JAM3	0.114328	1	Non statistically significant
KATNAL1	0.0791746	1	Non statistically significant
KDM2B	0.364731	0.819081	Non statistically significant
KDM3A	0.544297	0.183605	Non statistically significant
KHDRBS1	0.754495	0.0927011	Non statistically significant
KIF18A	0.137558	0.895836	Non statistically significant
KIT	-0.6137	0.192214	Non statistically significant
KLC3	-0.759672	0.871923	Non statistically significant
KLHDC3	0.811374	0.00217372	Non statistically significant
KLHL10	0	1	Non statistically significant
KMT2D	0.854918	0.160539	Non statistically significant
KRT9	0	1	Non statistically significant
LARP7	0.479151	0.124178	Non statistically significant
LFNG	-2.57064	0.514872	Non statistically significant
LGR4	0.605665	0.826399	Non statistically significant
LIF	-0.560931	1	Non statistically significant
LIMK2	0.928582	0.207728	Non statistically significant
LRGUK	0.2395	1	Non statistically significant
LRRC8A	0.622281	0.294425	Non statistically significant
LRRK2	2.84767	0.424338	Non statistically significant
LZTFL1	-0.386182	0.717841	Non statistically significant
M1AP	0.711775	0.0742336	Non statistically significant
MAEL	0.0915988	1	Non statistically significant
MAJIN	-0.769764	0.245386	Non statistically significant
MAK	0.174429	0.974199	Non statistically significant
MAPK15	0	1	Non statistically significant
MARF1	-0.239639	1	Non statistically significant
MAS1	-4.28298	0.148024	Non statistically significant
MASTL	-0.276331	0.796691	Non statistically significant
MCMDC2	-0.216585	1	Non statistically significant
MDK	-0.903048	0.246793	Non statistically significant
MEI1	-0.821894	0.0963407	Non statistically significant
MEI4	-0.463562	0.212162	Non statistically significant
MEIG1	-2.35062	0.114094	Non statistically significant
MEIKIN	-0.374166	0.313671	Non statistically significant
MEIOB	0.0299533	1	Non statistically significant
MEIOC	-0.490387	0.565308	Non statistically significant
MERTK	0.0294137	1	Non statistically significant
METTL14	0.184588	0.805827	Non statistically significant
METTL3	0.0842058	1	Non statistically significant
MGAT4D	3.07582	0.440615	Non statistically significant
MLH3	-0.188148	1	Non statistically significant
MND1	-0.624243	0.272094	Non statistically significant
MNS1	-0.210415	0.944461	Non statistically significant
MORC1	1.82048	0.88353	Non statistically significant
MOS	-0.868642	0.15275	Non statistically significant
MOV10L1	0.683144	0.535781	Non statistically significant
MRE11	-0.149495	0.981983	Non statistically significant
MROH2B	0	1	Non statistically significant
MSH4	-3.46855	0.344251	Non statistically significant
MSH5	0	1	Non statistically significant
MSH6	0.350182	0.647094	Non statistically significant
MST1	0.205593	1	Non statistically significant
MSX1	0.486551	0.67991	Non statistically significant
MSX2	0.6153	0.41191	Non statistically significant
MYBL1	-0.384232	0.803254	Non statistically significant
MYCBP	-0.485732	0.791303	Non statistically significant
MYCBPAP	-0.194397	1	Non statistically significant
MYH9	-0.584821	0.72247	Non statistically significant
NANOS1	-0.43572	0.348162	Non statistically significant
NANOS2	-4.77575	0.132517	Non statistically significant
NANOS3	0	1	Non statistically significant
NBN	0.254103	0.644037	Non statistically significant
NCAPD2	0.799735	0.128792	Non statistically significant
NCAPD3	0.246789	0.760993	Non statistically significant
NCAPH	0.324905	0.58145	Non statistically significant
NCAPH2	0.767688	0.477576	Non statistically significant
NDC1	-0.448275	0.198907	Non statistically significant
NDC80	-0.146894	1	Non statistically significant
NDRG3	-0.0129863	1	Non statistically significant
NEK2	-0.490751	0.183323	Non statistically significant
NKAPL	0.98081	0.323421	Non statistically significant
NLRP14	-0.12079	1	Non statistically significant
NME5	0.388004	0.674189	Non statistically significant
NME8	0	1	Non statistically significant
NOBOX	0.128525	1	Non statistically significant
NOTCH1	1.03309	1	Non statistically significant
NPAP1	0.575801	1	Non statistically significant
NPM2	-0.335192	0.562133	Non statistically significant
NPPC	0.460705	1	Non statistically significant
NPR2	0.607289	0.969774	Non statistically significant
NR0B1	-3.58591	0.262116	Non statistically significant
NR2C2	0.292473	0.922139	Non statistically significant
NSUN2	0.842256	0.277007	Non statistically significant
NUF2	0.45983	0.180273	Non statistically significant
NUMA1	0.635723	0.114132	Non statistically significant
OAZ3	2.32078	0.492484	Non statistically significant
ODF1	-0.196524	1	Non statistically significant
ODF2	0.190447	0.924298	Non statistically significant
ODF3	0	1	Non statistically significant
OOEP	-0.00379182	1	Non statistically significant
OR7C1	0	1	Non statistically significant
OSGIN2	-0.453068	0.684859	Non statistically significant
OVOL1	3.03836	0.748843	Non statistically significant
PAFAH1B2	0.0670057	1	Non statistically significant
PAIP2	-0.921787	0.00360122	Non statistically significant
PANX1	-0.24254	0.626418	Non statistically significant
PAQR5	-0.621316	0.210209	Non statistically significant
PAQR7	0.664821	0.613127	Non statistically significant
PAQR8	0.483181	1	Non statistically significant
PARP11	0.862981	0.179224	Non statistically significant
PATZ1	0.189541	1	Non statistically significant
PAX5	-2.90452	0.728115	Non statistically significant
PCDH11Y	0.0103675	1	Non statistically significant
PCYT1B	-0.156567	1	Non statistically significant
PDE3A	0.0784183	1	Non statistically significant
PDIK1L	-0.686419	0.0434771	Non statistically significant
PDILT	-2.94884	0.635294	Non statistically significant
PGAM2	0	1	Non statistically significant
PGM3	-0.446843	0.212938	Non statistically significant
PIWIL1	-0.212456	1	Non statistically significant
PIWIL2	0.340939	0.73147	Non statistically significant
PIWIL3	-0.116722	1	Non statistically significant
PIWIL4	1.04343	0.609642	Non statistically significant
PKMYT1	0.57432	0.488331	Non statistically significant
PLCB1	-0.914486	0.0816711	Non statistically significant
PLD6	0.20279	1	Non statistically significant
PLEKHA1	0.191961	0.914118	Non statistically significant
PLK1	-0.371129	0.49182	Non statistically significant
PMCH	-2.43372	0.267193	Non statistically significant
PMFBP1	0.505831	1	Non statistically significant
PNLDC1	-0.850549	0.00970117	Non statistically significant
PPP2CA	-0.173055	0.905253	Non statistically significant
PPP2R1A	0.864249	0.0794885	Non statistically significant
PRDM7	-0.758317	0.790712	Non statistically significant
PRDM9	0	1	Non statistically significant
PRDX4	-1.16687	0.0661042	Non statistically significant
PRKACG	2.27861	0.644037	Non statistically significant
PRKAG1	-0.619088	0.162524	Non statistically significant
PRM1	0	1	Non statistically significant
PRM2	0	1	Non statistically significant
PRM3	0	1	Non statistically significant
PROK2	0.989969	0.846727	Non statistically significant
PRSS21	-0.140241	1	Non statistically significant
PSMA8	-0.43268	0.948341	Non statistically significant
PSMC3IP	-0.325983	0.727879	Non statistically significant
PSMD13	-0.731837	0.118129	Non statistically significant
PSME4	0.169882	1	Non statistically significant
PTN	0.161807	1	Non statistically significant
PTTG1	0.172374	1	Non statistically significant
PUM1	0.70507	0.374438	Non statistically significant
RACGAP1	-0.0316136	1	Non statistically significant
RAD1	-0.549445	0.0319778	Non statistically significant
RAD21	0.27308	0.550606	Non statistically significant
RAD21L1	-0.402612	1	Non statistically significant
RAD23B	-0.0605605	1	Non statistically significant
RAD50	0.364182	0.463229	Non statistically significant
RAD51AP1	-0.0229158	1	Non statistically significant
RAD51B	-0.469089	0.213816	Non statistically significant
RAD51D	0.769783	0.750537	Non statistically significant
RAD54L	0.525528	0.668218	Non statistically significant
RAI14	0.2692	0.686595	Non statistically significant
RB1	-0.354239	0.715763	Non statistically significant
RBBP8	0.139351	1	Non statistically significant
RBM7	-0.992703	0.0745342	Non statistically significant
RBMY1B	0	1	Non statistically significant
RBMY1F	0	1	Non statistically significant
RBMY1J	0	1	Non statistically significant
REC114	-0.821265	0.0491899	Non statistically significant
REC8	-0.522066	1	Non statistically significant
RFX2	0.125505	1	Non statistically significant
RGN	1.90695	0.951027	Non statistically significant
RGS2	-0.595134	0.113552	Non statistically significant
RHBDD1	0.501196	0.17305	Non statistically significant
RIMBP3	0	1	Non statistically significant
RIMBP3B	0	1	Non statistically significant
RIMBP3C	0	1	Non statistically significant
RNF114	0.935502	0.0661042	Non statistically significant
RNF151	0	1	Non statistically significant
RNF17	-0.380008	0.39256	Non statistically significant
RNF212	0.0459663	1	Non statistically significant
RNF212B	-5.01462	0.138115	Non statistically significant
ROPN1B	0	1	Non statistically significant
ROS1	0.0815765	1	Non statistically significant
RPL10L	0	1	Non statistically significant
RPS6KA2	0.325187	0.630184	Non statistically significant
RSPH1	0.017573	1	Non statistically significant
RUVBL1	0.0976368	1	Non statistically significant
SBF1	0.527813	0.42942	Non statistically significant
SCAPER	0.235893	0.723322	Non statistically significant
SCMH1	0.69708	0.744583	Non statistically significant
SEBOX	0	1	Non statistically significant
SEPTIN1	0.554176	0.849706	Non statistically significant
SEPTIN12	0	1	Non statistically significant
SEPTIN2	0.0023452	1	Non statistically significant
SEPTIN6	0.46266	0.569875	Non statistically significant
SEPTIN7	-0.345738	0.30838	Non statistically significant
SERPINA5	1.60331	1	Non statistically significant
SETX	-0.0016842	1	Non statistically significant
SFMBT1	0.613033	0.374438	Non statistically significant
SGO1	0.51314	0.0524002	Non statistically significant
SGO2	-0.141874	0.964785	Non statistically significant
SGPL1	-0.0193798	1	Non statistically significant
SHCBP1L	-2.02459	0.833313	Non statistically significant
SHISA6	0.634583	1	Non statistically significant
SHOC1	-0.555231	0.278696	Non statistically significant
SIAH1	-0.835234	0.167101	Non statistically significant
SIRT1	-0.223567	1	Non statistically significant
SIRT2	-1.9917	0.136855	Non statistically significant
SKIL	-0.0963595	1	Non statistically significant
SLC22A16	5.96129	0.264609	Non statistically significant
SLC25A31	-0.537714	0.965879	Non statistically significant
SLC2A14	0.93242	0.564746	Non statistically significant
SLC2A8	0.325225	0.667818	Non statistically significant
SLC4A2	0.0159807	1	Non statistically significant
SLC9C1	-1.62468	0.986494	Non statistically significant
SLCO4C1	0	1	Non statistically significant
SLX4	0.173653	1	Non statistically significant
SMAD4	-0.234947	0.93038	Non statistically significant
SMC1A	0.180901	1	Non statistically significant
SMC1B	0.271292	0.691167	Non statistically significant
SMC2	0.295183	0.558749	Non statistically significant
SMC3	0.0429384	1	Non statistically significant
SMC4	0.374161	0.355579	Non statistically significant
SOHLH1	-0.638763	0.746305	Non statistically significant
SOHLH2	0.282376	0.758357	Non statistically significant
SOX17	1.40498	0.989842	Non statistically significant
SOX8	0	1	Non statistically significant
SOX9	-2.84464	0.648159	Non statistically significant
SPA17	0.114523	1	Non statistically significant
SPACA1	0	1	Non statistically significant
SPAG11B	-0.629053	1	Non statistically significant
SPAG4	-1.85581	0.785841	Non statistically significant
SPAG8	2.25628	0.538829	Non statistically significant
SPANXA1	0	1	Non statistically significant
SPANXA2	0	1	Non statistically significant
SPATA16	-0.577786	0.286311	Non statistically significant
SPATA19	0	1	Non statistically significant
SPATA2	0.8366	0.149873	Non statistically significant
SPATA20	-0.943471	0.932197	Non statistically significant
SPATA22	0.583757	0.500594	Non statistically significant
SPATA24	-0.127125	1	Non statistically significant
SPATA25	0	1	Non statistically significant
SPATA31A1	0	1	Non statistically significant
SPATA31A3	0	1	Non statistically significant
SPATA31A5	0	1	Non statistically significant
SPATA31A6	0	1	Non statistically significant
SPATA31A7	0	1	Non statistically significant
SPATA31C2	0	1	Non statistically significant
SPATA31D1	0	1	Non statistically significant
SPATA31D3	0	1	Non statistically significant
SPATA31D4	0	1	Non statistically significant
SPATA31E1	0	1	Non statistically significant
SPATA32	0	1	Non statistically significant
SPATA46	0	1	Non statistically significant
SPATA48	0	1	Non statistically significant
SPATA5	-0.199704	0.74864	Non statistically significant
SPATA6	0.179135	1	Non statistically significant
SPATA9	0.175412	1	Non statistically significant
SPATC1L	-0.962571	0.684799	Non statistically significant
SPEF2	-3.47123	0.701342	Non statistically significant
SPEM1	0	1	Non statistically significant
SPIN1	-0.478384	0.279385	Non statistically significant
SPIRE1	0.193548	1	Non statistically significant
SPIRE2	0.694598	0.476764	Non statistically significant
SPOCD1	-1.07608	1	Non statistically significant
SRC	-3.12712	0.68618	Non statistically significant
SSTR1	0	1	Non statistically significant
STAG1	0.630307	0.0250929	Non statistically significant
STAG2	1.33846	0.813005	Non statistically significant
STAG3	-0.961592	0.00516826	Non statistically significant
STK11	0.731268	0.251787	Non statistically significant
STK35	0.344473	0.612584	Non statistically significant
STRA8	0.267618	1	Non statistically significant
STRBP	0.376521	0.515928	Non statistically significant
SUN1	1.04648	0.2201	Non statistically significant
SUN2	-1.67437	0.508248	Non statistically significant
SUN3	0	1	Non statistically significant
SYCE1	-0.764855	0.202991	Non statistically significant
SYCE1L	-1.43915	0.067923	Non statistically significant
SYCE2	-0.419437	0.896037	Non statistically significant
SYCE3	0.0647251	1	Non statistically significant
SYCP1	0	1	Non statistically significant
SYCP2	0.332975	0.33882	Non statistically significant
SYCP2L	-0.356574	0.358149	Non statistically significant
SYCP3	-0.865113	0.00505384	Non statistically significant
SYNE1	0.256738	0.822842	Non statistically significant
SYNE2	-0.006952	1	Non statistically significant
SYNE3	-1.11406	0.800801	Non statistically significant
SYNE4	0	1	Non statistically significant
TAF1L	2.20633	0.628685	Non statistically significant
TAF4B	0.26724	0.658218	Non statistically significant
TAF7L	0.863679	0.948798	Non statistically significant
TBATA	-3.07585	0.610861	Non statistically significant
TBC1D20	0.353937	0.615819	Non statistically significant
TBC1D21	1.83205	0.638535	Non statistically significant
TBPL1	-0.374949	0.401607	Non statistically significant
TCFL5	0.288696	0.771148	Non statistically significant
TDRD1	-0.0795603	1	Non statistically significant
TDRD12	-0.386396	0.597866	Non statistically significant
TDRD5	0.0365973	1	Non statistically significant
TDRD6	0.00452852	1	Non statistically significant
TDRD7	-0.295715	0.58145	Non statistically significant
TDRD9	0.134874	1	Non statistically significant
TDRKH	0.174629	1	Non statistically significant
TDRP	-0.423043	0.351303	Non statistically significant
TERB1	-0.0761112	1	Non statistically significant
TESK1	0.219768	1	Non statistically significant
TESK2	-0.61546	0.453258	Non statistically significant
TESMIN	-0.50012	0.243814	Non statistically significant
TEX11	0	1	Non statistically significant
TEX12	-2.57063	0.5059	Non statistically significant
TEX14	0.567748	0.36056	Non statistically significant
TEX15	-0.357784	0.509372	Non statistically significant
TEX19	0.850335	0.988408	Non statistically significant
TMEM119	2.27479	0.552255	Non statistically significant
TMEM203	-0.197905	1	Non statistically significant
TNP1	0	1	Non statistically significant
TNP2	0	1	Non statistically significant
TOP2A	0.612962	0.190916	Non statistically significant
TOP3A	0.594598	0.648023	Non statistically significant
TOPAZ1	-0.255318	0.773278	Non statistically significant
TP63	-0.250563	0.740308	Non statistically significant
TPPP2	0	1	Non statistically significant
TRIM27	0	1	Non statistically significant
TRIP13	0.0603558	1	Non statistically significant
TSGA10	0.213297	0.762768	Non statistically significant
TSNAX	-0.00759684	1	Non statistically significant
TSNAXIP1	0.746074	0.622384	Non statistically significant
TSPAN8	5.16624	0.409088	Non statistically significant
TSPY1	0	1	Non statistically significant
TSPY10	0	1	Non statistically significant
TSPY2	0	1	Non statistically significant
TSPY3	0	1	Non statistically significant
TSPY4	0	1	Non statistically significant
TSPY8	0	1	Non statistically significant
TSSK1B	0	1	Non statistically significant
TSSK2	0	1	Non statistically significant
TSSK3	3.77606	0.872282	Non statistically significant
TSSK4	0	1	Non statistically significant
TSSK6	4.13135	0.105398	Non statistically significant
TTC21A	-0.980063	0.906073	Non statistically significant
TTK	0.297922	0.587514	Non statistically significant
TUBG1	0.171907	0.932622	Non statistically significant
TUBG2	0.486486	0.317674	Non statistically significant
TUBGCP2	-0.754776	0.130748	Non statistically significant
TUBGCP3	0.0493803	1	Non statistically significant
TUBGCP4	0.961542	0.118276	Non statistically significant
TUBGCP5	-0.336222	1	Non statistically significant
TUBGCP6	-0.908043	0.818024	Non statistically significant
TXNDC2	0	1	Non statistically significant
TXNDC8	0	1	Non statistically significant
TXNRD3	1.84543	0.791831	Non statistically significant
TYRO3	1.93045	0.73147	Non statistically significant
UBB	-0.183961	1	Non statistically significant
UBE2B	-0.605254	0.221814	Non statistically significant
UBR2	0.516793	0.0957835	Non statistically significant
USP17L2	0	1	Non statistically significant
USP42	-0.0909643	1	Non statistically significant
USP9Y	0	1	Non statistically significant
UTP14C	-0.254294	1	Non statistically significant
VCX	4.08038	0.609094	Non statistically significant
VIPAS39	0.343516	0.565308	Non statistically significant
WASHC5	-0.00377646	1	Non statistically significant
WBP2NL	1.06352	0.43077	Non statistically significant
WDR33	0.0134178	1	Non statistically significant
WDR48	-0.0311864	1	Non statistically significant
WEE2	0.975262	0.0721104	Non statistically significant
WFDC2	0.00732278	1	Non statistically significant
WIPF3	-0.997051	0.940015	Non statistically significant
WNT4	0	1	Non statistically significant
WNT5A	-1.97864	0.115032	Non statistically significant
XRCC2	0.106225	1	Non statistically significant
XRN2	0.0608328	1	Non statistically significant
YBX2	-0.242487	1	Non statistically significant
YBX3	0.395637	0.610914	Non statistically significant
YTHDC1	-0.221156	1	Non statistically significant
YTHDC2	0.283444	0.772039	Non statistically significant
YTHDF2	0.748883	0.00994861	Non statistically significant
YY1	0.0860891	1	Non statistically significant
ZCWPW1	-0.022946	1	Non statistically significant
ZFP41	0.971029	0.237999	Non statistically significant
ZFP42	0	1	Non statistically significant
ZFY	0	1	Non statistically significant
ZNF296	0.716131	0.625556	Non statistically significant
ZNF318	0.533137	0.239745	Non statistically significant
ZNF35	1.22488	0.760433	Non statistically significant
ZNF541	-0.508794	0.740308	Non statistically significant
ZNF628	-0.0319627	1	Non statistically significant
ZSCAN2	0.945804	6.22016e-05	Non statistically significant
ZSCAN21	0.757302	0.0670467	Non statistically significant
ZW10	-0.202572	0.93379	Non statistically significant

## Sheet: PCOS vs Control (MII)
PCOS vs Control (MII)
SYMBOL	logFC	Adjusted P-Value	Conclusion
ACE	0.0346716	0.98094	Non statistically significant
ACE	-0.0108362	0.995394	Non statistically significant
ACOX1	-0.0112107	0.995007	Non statistically significant
ACOX1	0.154183	0.967376	Non statistically significant
ACOX1	0.0408372	0.982494	Non statistically significant
ACOX1	0.0931079	0.967376	Non statistically significant
ACOX1	-0.0236012	0.990322	Non statistically significant
ACSBG2	-0.114724	0.967376	Non statistically significant
ACTR2	-0.10321	0.967376	Non statistically significant
ACTR2	-0.0986767	0.995007	Non statistically significant
ACTR2	-0.0352093	0.991363	Non statistically significant
ACTR2	-0.24681	0.967376	Non statistically significant
ACTR2	-1.77917	0.967376	Non statistically significant
ACTR2	0.436852	0.967376	Non statistically significant
ACTR2	-1.52023	0.967376	Non statistically significant
ACTR3	0.115629	0.995338	Non statistically significant
ACTR3	0.839991	0.967376	Non statistically significant
ACTR3	1.45779	0.967376	Non statistically significant
ACTR3	-0.102003	0.967376	Non statistically significant
ACTR3	-0.65831	0.967376	Non statistically significant
ACVR2A	0.388236	0.967376	Non statistically significant
ACVR2A	0.00331807	0.999668	Non statistically significant
ADAD1	-0.471679	0.967376	Non statistically significant
ADAD1	0.533057	0.967376	Non statistically significant
ADAM18	-0.0706853	0.980003	Non statistically significant
ADAM18	-0.0435586	0.990322	Non statistically significant
ADAM28	0.198143	0.968316	Non statistically significant
ADAM28	-0.0923939	0.967376	Non statistically significant
ADAM28	0.0529623	0.976424	Non statistically significant
ADAM28	0.00398556	0.998727	Non statistically significant
ADAMTS2	-0.223137	0.967376	Non statistically significant
ADAMTS2	0.049163	0.98094	Non statistically significant
ADAMTS2	0.164721	0.967376	Non statistically significant
ADCY10	-0.0676628	0.968316	Non statistically significant
ADCY10	0.0991452	0.970822	Non statistically significant
ADCYAP1R1	-0.0476465	0.979854	Non statistically significant
ADCYAP1R1	0.0763099	0.967376	Non statistically significant
ADGRG2	0.534088	0.967376	Non statistically significant
ADIG	0.170897	0.967376	Non statistically significant
ADIG	0.365859	0.967376	Non statistically significant
AGFG1	0.110997	0.967376	Non statistically significant
AGFG1	0.447818	0.967376	Non statistically significant
AGFG1	-0.0520557	0.982494	Non statistically significant
AGFG1	-0.104546	0.994781	Non statistically significant
AGFG1	-0.210248	0.967376	Non statistically significant
ALKBH5	0.412861	0.968799	Non statistically significant
ALKBH5	0.00788886	0.997784	Non statistically significant
ALKBH5	0.0770456	0.989658	Non statistically significant
ALKBH5	0.00569193	0.99834	Non statistically significant
ANAPC10	0.344146	0.968316	Non statistically significant
ANAPC10	0.509225	0.967376	Non statistically significant
ANAPC11	0.178698	0.979362	Non statistically significant
ANAPC11	0.0580829	0.968316	Non statistically significant
ANAPC13	0.622578	0.967376	Non statistically significant
ANAPC13	-0.0020919	0.999545	Non statistically significant
ANAPC15	-0.205435	0.967376	Non statistically significant
ANAPC16	0.128783	0.967376	Non statistically significant
ANAPC16	-0.15326	0.967376	Non statistically significant
ANAPC16	0.421941	0.967376	Non statistically significant
ANAPC16	0.373574	0.967376	Non statistically significant
ANAPC2	-0.0567893	0.977949	Non statistically significant
ANAPC4	-0.493703	0.967376	Non statistically significant
ANAPC4	0.154795	0.972219	Non statistically significant
ANAPC5	-0.107596	0.995898	Non statistically significant
ANAPC5	-0.069238	0.968316	Non statistically significant
ANAPC5	-0.586654	0.968316	Non statistically significant
ANAPC5	-0.526961	0.968729	Non statistically significant
ANAPC5	-0.100689	0.967376	Non statistically significant
ANAPC5	0.147916	0.967376	Non statistically significant
ANAPC7	-0.073675	0.982494	Non statistically significant
ANAPC7	0.14387	0.967376	Non statistically significant
ANKRD31	-0.155627	0.967376	Non statistically significant
ANKRD49	-0.13799	0.967376	Non statistically significant
AP3B1	0.026177	0.996444	Non statistically significant
AP3B1	0.327334	0.967376	Non statistically significant
APOB	-0.027268	0.988937	Non statistically significant
APOB	0.0590381	0.97567	Non statistically significant
AR	-0.107482	0.967376	Non statistically significant
AR	-0.0713649	0.982494	Non statistically significant
AR	0.222114	0.967376	Non statistically significant
AR	-0.0868434	0.967376	Non statistically significant
ARID4A	0.99504	0.967376	Non statistically significant
ARID4A	0.741756	0.967376	Non statistically significant
ARID4B	-0.498001	0.967376	Non statistically significant
ARID4B	-0.0642114	0.997462	Non statistically significant
ARID4B	-0.0608541	0.987156	Non statistically significant
ARID4B	0.0408715	0.978907	Non statistically significant
ARMC2	0.343151	0.968316	Non statistically significant
ARNTL	0.140801	0.967376	Non statistically significant
ARNTL	-0.16111	0.967376	Non statistically significant
ASF1B	-0.673336	0.967376	Non statistically significant
ASPM	-0.0864984	0.994666	Non statistically significant
ASPM	0.321653	0.967376	Non statistically significant
ASPM	0.575519	0.971198	Non statistically significant
ASZ1	0.197263	0.967376	Non statistically significant
ATAT1	0.0272937	0.987005	Non statistically significant
ATAT1	-0.0460164	0.978519	Non statistically significant
ATM	0.117582	0.967376	Non statistically significant
ATM	0.0985897	0.967376	Non statistically significant
ATM	-0.138551	0.967376	Non statistically significant
ATM	-0.746811	0.967376	Non statistically significant
ATM	0.0433226	0.987859	Non statistically significant
ATM	-0.317533	0.967376	Non statistically significant
ATP1A4	0.0774067	0.968799	Non statistically significant
ATP1A4	-0.145074	0.967376	Non statistically significant
ATP1A4	0.0524698	0.968316	Non statistically significant
ATP2B4	0.156591	0.967376	Non statistically significant
ATP2B4	-0.0457539	0.991152	Non statistically significant
ATP2B4	-0.19483	0.967376	Non statistically significant
ATRX	0.677853	0.967376	Non statistically significant
ATRX	1.67642	0.967376	Non statistically significant
ATRX	-0.192478	0.967376	Non statistically significant
ATRX	0.787142	0.967376	Non statistically significant
AURKA	0.27972	0.967376	Non statistically significant
AURKA	0.430628	0.967376	Non statistically significant
AURKA	0.102693	0.967376	Non statistically significant
AURKC	0.45314	0.967376	Non statistically significant
AXL	-0.114028	0.967376	Non statistically significant
AXL	-0.202681	0.967376	Non statistically significant
AZIN2	0.257868	0.967376	Non statistically significant
AZIN2	-0.00457196	0.999545	Non statistically significant
B4GALNT1	-0.0822395	0.976424	Non statistically significant
B4GALNT1	-0.062713	0.980526	Non statistically significant
BAD	-0.0726318	0.968316	Non statistically significant
BAD	0.148939	0.967376	Non statistically significant
BAD	-0.143603	0.967376	Non statistically significant
BAG6	0.0537124	0.985511	Non statistically significant
BAG6	0.143982	0.967376	Non statistically significant
BAG6	0.0104902	0.994666	Non statistically significant
BAG6	-0.0436567	0.994666	Non statistically significant
BAX	0.0845956	0.967376	Non statistically significant
BAX	-0.0866244	0.967376	Non statistically significant
BCAP31	0.216473	0.971198	Non statistically significant
BCL2L1	0.00809185	0.997881	Non statistically significant
BCL2L1	-0.0291243	0.993087	Non statistically significant
BCL2L1	0.271893	0.967376	Non statistically significant
BCL2L1	-0.0377894	0.981163	Non statistically significant
BCL2L10	0.00514477	0.997881	Non statistically significant
BCL2L10	0.0102939	0.99834	Non statistically significant
BCL2L11	0.079949	0.967376	Non statistically significant
BCL2L11	-0.107256	0.967376	Non statistically significant
BCL2L11	-0.0646308	0.972812	Non statistically significant
BCL2L11	-0.405074	0.967376	Non statistically significant
BCL2L11	-0.0713887	0.994001	Non statistically significant
BCL2L11	-0.246435	0.967376	Non statistically significant
BCL2L11	0.0383208	0.990322	Non statistically significant
BCL2L2	-0.147196	0.967376	Non statistically significant
BCL2L2	-0.0103244	0.994569	Non statistically significant
BCL6	0.01351	0.995305	Non statistically significant
BCL6	-0.0743108	0.968316	Non statistically significant
BCL6	-0.811278	0.967376	Non statistically significant
BIRC3	-0.100869	0.967376	Non statistically significant
BIRC3	-0.182344	0.967376	Non statistically significant
BNC1	0.64736	0.967376	Non statistically significant
BNC1	1.27532	0.967376	Non statistically significant
BOLL	0.14775	0.967376	Non statistically significant
BORA	-0.101137	0.994666	Non statistically significant
BPY2	0.0238538	0.987756	Non statistically significant
BRCA2	-0.423513	0.967376	Non statistically significant
BRCA2	0.305469	0.982494	Non statistically significant
BRD2	-0.00722643	0.999545	Non statistically significant
BRD2	-1.02273	0.967376	Non statistically significant
BRD2	-0.77425	0.967376	Non statistically significant
BRDT	0.224592	0.987756	Non statistically significant
BRIP1	-0.0605804	0.971198	Non statistically significant
BRIP1	0.0024001	0.999668	Non statistically significant
BTBD18	-0.055543	0.968316	Non statistically significant
BTG1	-0.500886	0.974434	Non statistically significant
BTG1	-0.108355	0.967376	Non statistically significant
BTG1	0.00448342	0.999668	Non statistically significant
BUB1	0.0226861	0.99373	Non statistically significant
BUB1	0.0366907	0.974434	Non statistically significant
BUB1	-0.0560693	0.985247	Non statistically significant
BUB1	-1.93399	0.967376	Non statistically significant
BUB1	-0.768561	0.967376	Non statistically significant
BUB1B	0.167162	0.974746	Non statistically significant
BUB3	0.477825	0.967376	Non statistically significant
BUB3	-0.811011	0.967376	Non statistically significant
BUB3	1.27742	0.967376	Non statistically significant
BUB3	1.36697	0.967376	Non statistically significant
BUB3	-0.0125461	0.99542	Non statistically significant
BUB3	-0.280763	0.967376	Non statistically significant
C11orf80	0.0640042	0.984906	Non statistically significant
C11orf80	0.115118	0.967376	Non statistically significant
C14orf39	-0.0980288	0.968316	Non statistically significant
C3orf62	-0.0248032	0.985377	Non statistically significant
C9orf24	0.026451	0.993379	Non statistically significant
CABS1	0.0212476	0.987005	Non statistically significant
CADM1	-0.114446	0.971198	Non statistically significant
CADM1	-0.0550874	0.968316	Non statistically significant
CADM1	-0.37395	0.967376	Non statistically significant
CADM1	0.0125912	0.996793	Non statistically significant
CADM1	0.241961	0.967376	Non statistically significant
CADM1	0.547029	0.967376	Non statistically significant
CALR	0.564829	0.967376	Non statistically significant
CALR	0.438654	0.967376	Non statistically significant
CALR	-0.258731	0.967376	Non statistically significant
CALR	0.441929	0.967376	Non statistically significant
CALR3	-0.101087	0.967376	Non statistically significant
CATSPER1	-0.0440598	0.982494	Non statistically significant
CATSPER3	0.00343692	0.999544	Non statistically significant
CATSPERB	-0.0864132	0.967376	Non statistically significant
CATSPERB	0.0195511	0.990322	Non statistically significant
CATSPERD	0.191586	0.982494	Non statistically significant
CATSPERG	-0.224134	0.967376	Non statistically significant
CATSPERG	-0.118193	0.967376	Non statistically significant
CATSPERG	-0.208692	0.967376	Non statistically significant
CCDC136	-0.147692	0.967376	Non statistically significant
CCDC136	-0.185338	0.967376	Non statistically significant
CCDC136	-0.196489	0.967376	Non statistically significant
CCDC63	0.11895	0.967376	Non statistically significant
CCDC87	-0.0716144	0.967376	Non statistically significant
CCIN	0.0611115	0.968316	Non statistically significant
CCNA1	0.0264746	0.984145	Non statistically significant
CCNB1IP1	0.372689	0.967376	Non statistically significant
CCNB2	0.0511809	0.982458	Non statistically significant
CCNB2	0.104219	0.967376	Non statistically significant
CCNB2	0.0251533	0.996968	Non statistically significant
CCNB3	0.791711	0.967376	Non statistically significant
CCNE1	0.0703727	0.971058	Non statistically significant
CCNE1	-0.497167	0.967376	Non statistically significant
CCNE2	0.754461	0.967376	Non statistically significant
CCNE2	0.0545958	0.970228	Non statistically significant
CCNI	-0.732945	0.967376	Non statistically significant
CCNI	-0.166205	0.982421	Non statistically significant
CCNI	-0.000344741	0.999979	Non statistically significant
CDC16	0.0334791	0.987756	Non statistically significant
CDC16	-0.112622	0.967376	Non statistically significant
CDC16	-0.0613595	0.968316	Non statistically significant
CDC20	-0.830624	0.967376	Non statistically significant
CDC23	-0.0644216	0.967376	Non statistically significant
CDC23	-0.4973	0.968316	Non statistically significant
CDC25A	-1.27313	0.967376	Non statistically significant
CDC25A	0.201469	0.970942	Non statistically significant
CDC25A	-0.139936	0.967376	Non statistically significant
CDC25B	1.18213	0.967376	Non statistically significant
CDC25C	0.31507	0.968316	Non statistically significant
CDC25C	0.0905351	0.968316	Non statistically significant
CDC25C	0.425258	0.967376	Non statistically significant
CDC26	0.207766	0.98094	Non statistically significant
CDC27	-1.58962	0.967376	Non statistically significant
CDC27	-0.0276707	0.996444	Non statistically significant
CDC27	0.258918	0.968316	Non statistically significant
CDC27	0.480063	0.967376	Non statistically significant
CDK16	-0.0106111	0.995452	Non statistically significant
CDK16	-0.200682	0.967376	Non statistically significant
CDK16	-0.171205	0.984002	Non statistically significant
CDK2	0.0519128	0.979748	Non statistically significant
CDK2	0.0895533	0.971198	Non statistically significant
CDK2	0.139593	0.967376	Non statistically significant
CDY1	-0.2383	0.967376	Non statistically significant
CDYL	-0.294303	0.967376	Non statistically significant
CDYL	-1.03816	0.967376	Non statistically significant
CDYL	-0.20882	0.988809	Non statistically significant
CELF3	-0.0986644	0.967376	Non statistically significant
CELF3	-1.22518	0.967376	Non statistically significant
CEP131	-0.0511169	0.984145	Non statistically significant
CETN2	-0.404068	0.967376	Non statistically significant
CFAP157	0.0679567	0.968316	Non statistically significant
CFAP157	-0.105994	0.967376	Non statistically significant
CFAP157	0.0206695	0.992447	Non statistically significant
CFAP54	-0.296791	0.967376	Non statistically significant
CFAP69	0.225742	0.967376	Non statistically significant
CFAP69	0.0410798	0.971198	Non statistically significant
CFAP69	-0.0132717	0.995007	Non statistically significant
CFAP97	-0.0194739	0.990322	Non statistically significant
CFAP97	0.0381545	0.983361	Non statistically significant
CFAP97	-0.0800609	0.967376	Non statistically significant
CFAP97	-0.194251	0.967376	Non statistically significant
CHD5	-0.110068	0.967376	Non statistically significant
CHD5	-0.145717	0.967376	Non statistically significant
CHFR	0.0206664	0.998727	Non statistically significant
CHFR	-0.0777452	0.968316	Non statistically significant
CIB1	-0.188506	0.967376	Non statistically significant
CKS2	0.843723	0.967376	Non statistically significant
CLDN11	0.142	0.967376	Non statistically significant
CLDN11	0.183432	0.967376	Non statistically significant
CLMN	-0.0494196	0.982494	Non statistically significant
CLMN	-0.145928	0.967376	Non statistically significant
CLMN	-0.981423	0.967376	Non statistically significant
CLMN	-0.139261	0.967376	Non statistically significant
CLOCK	-0.135515	0.967376	Non statistically significant
CLOCK	-1.22125	0.967376	Non statistically significant
CLOCK	-0.328283	0.968316	Non statistically significant
CLOCK	2.13283	0.967376	Non statistically significant
CNBD2	-0.00826044	0.997784	Non statistically significant
CNBD2	-0.0898161	0.967376	Non statistically significant
CNBD2	0.244905	0.967376	Non statistically significant
CNR1	0.020025	0.990322	Non statistically significant
CNR1	-0.0181048	0.991152	Non statistically significant
CNR1	0.0540211	0.968316	Non statistically significant
CNR1	0.135634	0.967376	Non statistically significant
CNTD1	-0.0939691	0.967376	Non statistically significant
CNTRL	0.00502509	0.99834	Non statistically significant
CNTRL	-0.947431	0.967376	Non statistically significant
CREB3L4	-0.046128	0.997125	Non statistically significant
CREM	-0.0341281	0.984797	Non statistically significant
CREM	0.958064	0.967376	Non statistically significant
CREM	0.0162613	0.993751	Non statistically significant
CREM	0.0348307	0.979048	Non statistically significant
CREM	0.0102942	0.995394	Non statistically significant
CREM	0.519302	0.967376	Non statistically significant
CRKL	-0.00170193	0.999886	Non statistically significant
CRKL	0.0271805	0.991152	Non statistically significant
CRTAP	-0.0129015	0.994666	Non statistically significant
CRTAP	-0.0188306	0.993751	Non statistically significant
CRTAP	-0.187121	0.970529	Non statistically significant
CRTAP	-0.0180609	0.992447	Non statistically significant
CRTAP	-1.38477	0.967376	Non statistically significant
CSNK2A2	0.509658	0.967376	Non statistically significant
CSNK2A2	-0.723035	0.967376	Non statistically significant
CYLC1	0.122414	0.967376	Non statistically significant
CYLC1	-0.0848438	0.967376	Non statistically significant
CYLC1	-0.212008	0.967376	Non statistically significant
CYLC2	0.0280967	0.979048	Non statistically significant
CYP26B1	-0.0451908	0.984145	Non statistically significant
CYP26B1	-0.0621076	0.968316	Non statistically significant
DAZAP1	0.62907	0.967376	Non statistically significant
DAZAP1	0.0600286	0.984145	Non statistically significant
DAZAP1	0.235683	0.98184	Non statistically significant
DAZL	-0.241432	0.967376	Non statistically significant
DDX20	0.247254	0.967376	Non statistically significant
DDX20	0.0222541	0.993379	Non statistically significant
DDX25	0.0109244	0.996728	Non statistically significant
DDX4	-0.520111	0.967376	Non statistically significant
DEDD	-0.058914	0.982494	Non statistically significant
DEDD	-0.364212	0.971282	Non statistically significant
DEDD	-0.12009	0.967376	Non statistically significant
DEFB118	0.00138703	0.999627	Non statistically significant
DHX36	-0.503532	0.968799	Non statistically significant
DHX36	-0.0306898	0.987066	Non statistically significant
DHX36	-0.038432	0.997784	Non statistically significant
DHX36	-0.0063523	0.999668	Non statistically significant
DIAPH2	0.105003	0.968316	Non statistically significant
DIAPH2	1.83516	0.967376	Non statistically significant
DLEC1	-0.113321	0.967376	Non statistically significant
DLEC1	-0.160389	0.967376	Non statistically significant
DLEC1	-0.00781929	0.998534	Non statistically significant
DMC1	-0.132009	0.967376	Non statistically significant
DMC1	-0.048117	0.968316	Non statistically significant
DMRT1	-0.16229	0.967376	Non statistically significant
DMRTC2	0.210192	0.988347	Non statistically significant
DND1	-1.287	0.967376	Non statistically significant
DND1	-0.746773	0.967376	Non statistically significant
DNM2	0.0106408	0.997123	Non statistically significant
DNM2	0.136843	0.967376	Non statistically significant
DNM2	0.00374999	0.999545	Non statistically significant
DNMT3A	0.320765	0.967376	Non statistically significant
DNMT3A	-0.062659	0.971198	Non statistically significant
DNMT3A	-0.305919	0.967376	Non statistically significant
DNMT3L	0.0740769	0.968316	Non statistically significant
DPCD	0.17287	0.982494	Non statistically significant
DPCD	0.429154	0.967376	Non statistically significant
DPY19L2	0.0485197	0.992774	Non statistically significant
DPY19L2	-0.0138277	0.993593	Non statistically significant
DRC7	-0.0571264	0.990115	Non statistically significant
DUSP1	0.105331	0.967376	Non statistically significant
DUSP1	0.0321623	0.987756	Non statistically significant
DUSP1	0.0718088	0.979048	Non statistically significant
DUSP13	0.0812384	0.967376	Non statistically significant
DZIP1	0.581361	0.967376	Non statistically significant
DZIP1	-0.0397148	0.995898	Non statistically significant
E2F1	-0.176662	0.985377	Non statistically significant
E2F1	-0.170831	0.980342	Non statistically significant
EDN1	-0.0929508	0.968316	Non statistically significant
EDN1	0.091772	0.967376	Non statistically significant
EDN1	-0.176841	0.967376	Non statistically significant
EDNRA	-0.00387001	0.998949	Non statistically significant
EDNRA	0.0519252	0.968316	Non statistically significant
EDNRA	-0.332588	0.967376	Non statistically significant
EIF5A2	-0.125468	0.968316	Non statistically significant
EIF5A2	-0.0505053	0.979048	Non statistically significant
EIF5A2	0.0870452	0.967376	Non statistically significant
ELL3	-0.563949	0.967376	Non statistically significant
ELL3	-0.403831	0.967376	Non statistically significant
ERCC1	0.873529	0.967376	Non statistically significant
ERCC1	0.339266	0.967376	Non statistically significant
ERCC1	-0.0189674	0.991152	Non statistically significant
EREG	-0.152747	0.967376	Non statistically significant
EREG	0.030396	0.990322	Non statistically significant
ESPL1	0.105192	0.991152	Non statistically significant
ESPL1	0.244117	0.976424	Non statistically significant
EXD1	-0.570814	0.968799	Non statistically significant
EXO1	0.0516766	0.978907	Non statistically significant
FAM50A	0.148521	0.967376	Non statistically significant
FAM9A	-0.0854772	0.967376	Non statistically significant
FAM9B	-0.116032	0.967376	Non statistically significant
FAM9B	0.023693	0.995007	Non statistically significant
FAM9C	0.00571658	0.998534	Non statistically significant
FANCA	0.254574	0.967376	Non statistically significant
FANCA	-0.0945492	0.967376	Non statistically significant
FANCA	0.0623534	0.978907	Non statistically significant
FANCA	0.280755	0.967376	Non statistically significant
FANCD2	-0.85131	0.968799	Non statistically significant
FANCD2	0.0025426	0.999545	Non statistically significant
FANCD2	0.159722	0.968316	Non statistically significant
FANCD2	0.344463	0.967376	Non statistically significant
FBXO43	-0.168147	0.978907	Non statistically significant
FBXO5	-0.717695	0.967376	Non statistically significant
FBXO5	-0.451188	0.981152	Non statistically significant
FIGLA	0.921157	0.967376	Non statistically significant
FIGNL1	-0.100582	0.976424	Non statistically significant
FIGNL1	0.632867	0.967376	Non statistically significant
FKBP6	0.149906	0.967376	Non statistically significant
FMN2	1.84758	0.967376	Non statistically significant
FMN2	1.01524	0.967376	Non statistically significant
FMN2	-0.0953971	0.967376	Non statistically significant
FMN2	-0.240439	0.967376	Non statistically significant
FOXA3	-0.0272432	0.993087	Non statistically significant
FOXJ1	-0.036523	0.988347	Non statistically significant
FOXJ2	-0.33621	0.967376	Non statistically significant
FOXJ2	0.0469008	0.978907	Non statistically significant
FOXJ3	0.095757	0.967376	Non statistically significant
FOXJ3	0.203139	0.978907	Non statistically significant
FSHB	-0.0139468	0.992526	Non statistically significant
FSHR	0.0947709	0.967376	Non statistically significant
FZR1	0.0263371	0.992447	Non statistically significant
FZR1	-0.0688488	0.967376	Non statistically significant
FZR1	-0.0225394	0.990322	Non statistically significant
FZR1	-0.153487	0.967376	Non statistically significant
GAL3ST1	-0.0645153	0.971357	Non statistically significant
GALNT3	0.0630772	0.971743	Non statistically significant
GALNT3	1.05145	0.967376	Non statistically significant
GALNTL5	0.0494155	0.985247	Non statistically significant
GAMT	0.31402	0.967376	Non statistically significant
GAMT	0.156588	0.967376	Non statistically significant
GAMT	-0.210535	0.967376	Non statistically significant
GGN	0.0584362	0.971198	Non statistically significant
GGN	-0.0912276	0.967376	Non statistically significant
GGNBP2	0.0309631	0.988937	Non statistically significant
GGNBP2	0.0371277	0.978907	Non statistically significant
GGNBP2	0.449811	0.967376	Non statistically significant
GGNBP2	-0.426357	0.971357	Non statistically significant
GGT1	0.042002	0.981326	Non statistically significant
GHSR	0.0204083	0.990289	Non statistically significant
GHSR	0.0260382	0.990322	Non statistically significant
GHSR	-0.0419816	0.988213	Non statistically significant
GJA1	-0.246584	0.987756	Non statistically significant
GJB3	0.0579352	0.968316	Non statistically significant
GJB3	-0.00163685	0.999668	Non statistically significant
GJB3	-0.169285	0.967376	Non statistically significant
GK2	0.0709577	0.98094	Non statistically significant
GLI1	-0.0735781	0.967376	Non statistically significant
GMCL1	-0.0714471	0.995007	Non statistically significant
GOLGA2	-0.91936	0.967376	Non statistically significant
GOLGA2	-0.371546	0.967376	Non statistically significant
GOLGA2	-0.0344241	0.990322	Non statistically significant
GOLGA2	-0.0979583	0.978663	Non statistically significant
GOLGA3	0.301752	0.971198	Non statistically significant
GOLGA3	0.0455508	0.985377	Non statistically significant
GOLGA3	-0.144848	0.967376	Non statistically significant
GORASP2	-0.846117	0.967376	Non statistically significant
GORASP2	-0.764131	0.967376	Non statistically significant
GORASP2	-0.582029	0.967376	Non statistically significant
GPR3	-0.390287	0.967376	Non statistically significant
GPX4	0.209029	0.967376	Non statistically significant
GTSF1	0.294211	0.971004	Non statistically significant
H1-1	-1.10629	0.967376	Non statistically significant
H1-6	-0.0844258	0.967376	Non statistically significant
H1-6	-0.0924134	0.967376	Non statistically significant
H1-7	-0.0159778	0.99453	Non statistically significant
H1-7	-0.214161	0.967376	Non statistically significant
H1-7	-0.192846	0.967376	Non statistically significant
H1-8	-0.441353	0.967376	Non statistically significant
H2AX	-0.0186025	0.994666	Non statistically significant
H2AX	-0.221169	0.978468	Non statistically significant
H2AX	0.128617	0.98318	Non statistically significant
H2AX	-0.00509954	0.999477	Non statistically significant
H3-3A	0.261527	0.97352	Non statistically significant
HERC2	0.217868	0.978468	Non statistically significant
HERC4	0.898339	0.967376	Non statistically significant
HERC4	0.558125	0.967376	Non statistically significant
HERC4	-0.0993387	0.967376	Non statistically significant
HERC4	1.08764	0.967376	Non statistically significant
HERC4	0.0912479	0.967376	Non statistically significant
HERC4	-0.106959	0.967376	Non statistically significant
HERPUD2	-0.325135	0.967376	Non statistically significant
HERPUD2	0.645286	0.967376	Non statistically significant
HERPUD2	-0.271359	0.968316	Non statistically significant
HEXB	-0.155136	0.988442	Non statistically significant
HFM1	-0.161189	0.967376	Non statistically significant
HFM1	0.188206	0.967376	Non statistically significant
HMGB2	-0.436872	0.967376	Non statistically significant
HMGB2	-0.000109348	0.999979	Non statistically significant
HOOK1	-0.472726	0.967376	Non statistically significant
HOOK1	-0.0460365	0.991152	Non statistically significant
HORMAD1	-0.0986497	0.967376	Non statistically significant
HORMAD2	0.102048	0.967376	Non statistically significant
HORMAD2	-0.0364881	0.98636	Non statistically significant
HOXA10	0.0319847	0.992447	Non statistically significant
HOXA10	-0.12366	0.967376	Non statistically significant
HOXA11	0.0965064	0.967376	Non statistically significant
HOXA11	-0.0965859	0.967376	Non statistically significant
HSF2	0.360224	0.979377	Non statistically significant
HSF2	0.0475189	0.976402	Non statistically significant
HSF2BP	0.683956	0.967376	Non statistically significant
HSPA2	-0.0492169	0.979104	Non statistically significant
HSPB11	-0.0200273	0.996968	Non statistically significant
HSPB11	0.248365	0.967376	Non statistically significant
HSPB11	-0.141498	0.967376	Non statistically significant
HUS1	-0.0616149	0.968316	Non statistically significant
HUS1	0.0956331	0.989624	Non statistically significant
HUS1	0.0211088	0.987306	Non statistically significant
HUS1B	-0.200965	0.967376	Non statistically significant
HUS1B	-0.00261863	0.999668	Non statistically significant
IFT20	-0.0600847	0.997125	Non statistically significant
IFT27	-0.0511014	0.967376	Non statistically significant
IFT27	-0.0246893	0.990322	Non statistically significant
IFT27	0.2688	0.98094	Non statistically significant
IFT81	-0.106188	0.990322	Non statistically significant
IFT81	-0.0933265	0.967376	Non statistically significant
IGF2R	1.48587	0.967376	Non statistically significant
IGF2R	-0.0870643	0.967376	Non statistically significant
IL1A	0.0420494	0.972812	Non statistically significant
IL1A	0.0575633	0.982892	Non statistically significant
IMMP2L	0.106233	0.985377	Non statistically significant
IMMP2L	0.023137	0.993021	Non statistically significant
INCENP	-0.0199272	0.991152	Non statistically significant
ING2	0.677879	0.967376	Non statistically significant
ING2	0.791934	0.967376	Non statistically significant
INHBB	-0.172317	0.967376	Non statistically significant
INPP5B	-0.106801	0.967376	Non statistically significant
INPP5B	0.0114773	0.993225	Non statistically significant
INPP5B	0.125573	0.967376	Non statistically significant
INSL3	-0.0503122	0.986627	Non statistically significant
INSL3	0.0748158	0.967376	Non statistically significant
INSL3	-0.159079	0.967376	Non statistically significant
INSR	0.0873092	0.967376	Non statistically significant
INSR	-0.0187142	0.990322	Non statistically significant
INSR	-0.0915162	0.967376	Non statistically significant
INSR	-0.231923	0.967376	Non statistically significant
INSR	1.58298	0.967376	Non statistically significant
IQCG	0.22029	0.967376	Non statistically significant
IQCG	-0.246774	0.967376	Non statistically significant
JAG2	-0.101497	0.976424	Non statistically significant
JAG2	-0.1686	0.967376	Non statistically significant
JAM3	0.0426894	0.990322	Non statistically significant
JAM3	-0.0382437	0.985812	Non statistically significant
JAM3	0.571944	0.967376	Non statistically significant
KATNAL1	0.166918	0.968316	Non statistically significant
KATNAL1	0.78278	0.967376	Non statistically significant
KDM2B	-0.272398	0.987756	Non statistically significant
KDM3A	-0.655495	0.967376	Non statistically significant
KDM3A	-0.192502	0.967376	Non statistically significant
KHDRBS1	1.24835	0.967376	Non statistically significant
KHDRBS1	-0.114366	0.967376	Non statistically significant
KHDRBS1	-0.578089	0.967376	Non statistically significant
KIF18A	0.289193	0.968316	Non statistically significant
KIT	0.754525	0.967376	Non statistically significant
KLC3	0.0424078	0.987378	Non statistically significant
KLC3	0.0946484	0.968316	Non statistically significant
KLC3	-0.110295	0.967376	Non statistically significant
KLHDC3	0.144444	0.971198	Non statistically significant
KLHDC3	0.0805169	0.987756	Non statistically significant
KLHL10	-0.103273	0.968316	Non statistically significant
KLHL10	0.191282	0.967376	Non statistically significant
KMT2D	0.134683	0.967376	Non statistically significant
KMT2D	-0.0414607	0.982494	Non statistically significant
KMT2D	0.850932	0.967376	Non statistically significant
KMT2D	-0.0360515	0.998949	Non statistically significant
KMT2D	0.396194	0.967376	Non statistically significant
KMT2D	-0.00561982	0.997881	Non statistically significant
KRT9	-0.164179	0.967376	Non statistically significant
LARP7	-0.0596676	0.98094	Non statistically significant
LARP7	0.107213	0.967376	Non statistically significant
LARP7	0.38781	0.978907	Non statistically significant
LFNG	-0.117496	0.968316	Non statistically significant
LFNG	0.0266979	0.990837	Non statistically significant
LGR4	-0.0786616	0.968316	Non statistically significant
LGR4	0.00859244	0.99815	Non statistically significant
LGR4	0.0444464	0.971357	Non statistically significant
LIF	-0.0574667	0.968316	Non statistically significant
LIMK2	0.0251882	0.990322	Non statistically significant
LIMK2	-0.168438	0.967376	Non statistically significant
LIMK2	-0.203817	0.967376	Non statistically significant
LRGUK	0.052753	0.982494	Non statistically significant
LRRC8A	0.475749	0.968799	Non statistically significant
LRRC8A	-0.360751	0.967376	Non statistically significant
LRRK2	0.0317208	0.98094	Non statistically significant
LZTFL1	0.00509956	0.999477	Non statistically significant
LZTFL1	0.00329015	0.998903	Non statistically significant
LZTFL1	-0.194639	0.968316	Non statistically significant
LZTFL1	0.842355	0.967376	Non statistically significant
M1AP	0.0559482	0.978468	Non statistically significant
M1AP	0.00186617	0.999545	Non statistically significant
M1AP	0.0978036	0.978468	Non statistically significant
M1AP	-0.0139435	0.994148	Non statistically significant
MAEL	0.29957	0.967376	Non statistically significant
MAJIN	0.0426814	0.990897	Non statistically significant
MAK	0.33422	0.967376	Non statistically significant
MAK	0.00595883	0.997784	Non statistically significant
MAPK15	-0.0990942	0.967376	Non statistically significant
MAPK15	-0.00407938	0.998596	Non statistically significant
MARF1	0.00213398	0.999668	Non statistically significant
MARF1	-0.00644855	0.996361	Non statistically significant
MAS1	-0.0566749	0.968316	Non statistically significant
MASTL	0.976924	0.967376	Non statistically significant
MCMDC2	0.231119	0.967376	Non statistically significant
MCMDC2	0.0455627	0.978468	Non statistically significant
MDK	-0.0437338	0.984002	Non statistically significant
MEA1	0.909287	0.967376	Non statistically significant
MEI1	0.0342471	0.987756	Non statistically significant
MEI1	-0.0184051	0.991152	Non statistically significant
MEI1	-0.0123115	0.994148	Non statistically significant
MEIG1	-0.240557	0.967376	Non statistically significant
MEIOC	0.399943	0.967376	Non statistically significant
MEIOC	0.108107	0.967376	Non statistically significant
MEIOC	-0.13444	0.967376	Non statistically significant
MEIOC	0.0398504	0.984043	Non statistically significant
MEIOC	-0.444025	0.967376	Non statistically significant
MERTK	0.541918	0.967376	Non statistically significant
MERTK	0.523122	0.967376	Non statistically significant
MERTK	0.0616638	0.967376	Non statistically significant
METTL14	-0.0861158	0.967376	Non statistically significant
METTL14	0.181072	0.982494	Non statistically significant
METTL14	-0.170225	0.967376	Non statistically significant
METTL14	-1.91314	0.967376	Non statistically significant
METTL3	-0.204492	0.987756	Non statistically significant
METTL3	-0.0476523	0.98094	Non statistically significant
METTL3	-0.290277	0.967376	Non statistically significant
MGAT4D	-0.0667077	0.968316	Non statistically significant
MLH1	0.267097	0.967376	Non statistically significant
MLH3	0.0642755	0.978468	Non statistically significant
MLH3	-0.178688	0.967376	Non statistically significant
MLH3	-0.150827	0.967376	Non statistically significant
MND1	1.64852	0.967376	Non statistically significant
MNS1	-0.0659746	0.968316	Non statistically significant
MORC1	0.059597	0.968316	Non statistically significant
MORN2	-0.0346356	0.998596	Non statistically significant
MOS	0.644181	0.967376	Non statistically significant
MOV10L1	0.148154	0.967376	Non statistically significant
MOV10L1	-0.00123566	0.999668	Non statistically significant
MRE11	-0.0553128	0.996444	Non statistically significant
MRE11	-0.00522988	0.99834	Non statistically significant
MRE11	0.582735	0.967376	Non statistically significant
MROH2B	-0.129196	0.968799	Non statistically significant
MROH2B	-0.0504101	0.978907	Non statistically significant
MROH2B	0.0135616	0.993322	Non statistically significant
MSH4	-0.0129165	0.993087	Non statistically significant
MSH6	0.00272532	0.999545	Non statistically significant
MSH6	-0.0636533	0.967376	Non statistically significant
MSH6	-0.789645	0.967376	Non statistically significant
MST1	0.157215	0.967376	Non statistically significant
MST1	0.0297451	0.990322	Non statistically significant
MSX1	-0.393651	0.967376	Non statistically significant
MSX1	-0.386541	0.967376	Non statistically significant
MSX2	0.403411	0.967376	Non statistically significant
MSX2	-0.200991	0.987756	Non statistically significant
MSX2	-0.000556852	0.999668	Non statistically significant
MYBL1	0.0151802	0.992452	Non statistically significant
MYBL1	-0.184942	0.967376	Non statistically significant
MYBL1	0.68348	0.967376	Non statistically significant
MYCBPAP	-0.0468102	0.969169	Non statistically significant
MYCBPAP	0.0469129	0.974434	Non statistically significant
MYH9	0.0156687	0.993847	Non statistically significant
NANOS1	-0.451792	0.967376	Non statistically significant
NANOS1	-0.531385	0.967524	Non statistically significant
NANOS2	-0.0460064	0.989813	Non statistically significant
NANOS3	0.0947716	0.967376	Non statistically significant
NBN	0.715401	0.967376	Non statistically significant
NBN	-0.05186	0.979906	Non statistically significant
NBN	0.800091	0.967376	Non statistically significant
NBN	1.54957	0.967376	Non statistically significant
NBN	1.52575	0.967376	Non statistically significant
NCAPD2	-0.643465	0.967376	Non statistically significant
NCAPD3	0.278311	0.968316	Non statistically significant
NCAPH	0.0118788	0.996728	Non statistically significant
NCAPH2	-0.0641456	0.980918	Non statistically significant
NCAPH2	0.0775743	0.97207	Non statistically significant
NCAPH2	-0.0478656	0.974235	Non statistically significant
NCAPH2	-0.197066	0.967376	Non statistically significant
NCAPH2	-0.1955	0.967376	Non statistically significant
NDC1	1.15635	0.967376	Non statistically significant
NDC1	-0.752425	0.967376	Non statistically significant
NDC80	0.022528	0.987756	Non statistically significant
NDRG3	0.0899175	0.987756	Non statistically significant
NDRG3	-0.0753742	0.968471	Non statistically significant
NDRG3	0.340869	0.967376	Non statistically significant
NEK2	-0.509593	0.967376	Non statistically significant
NEK2	1.41596	0.967376	Non statistically significant
NKAPL	-0.0375498	0.988854	Non statistically significant
NKAPL	0.0803561	0.967376	Non statistically significant
NLRP14	-0.294787	0.967376	Non statistically significant
NME5	-0.208057	0.967376	Non statistically significant
NME8	-0.0800151	0.968316	Non statistically significant
NOBOX	-0.011938	0.993847	Non statistically significant
NOTCH1	-0.020653	0.993751	Non statistically significant
NOTCH1	-0.068282	0.978468	Non statistically significant
NPAP1	-0.10397	0.974434	Non statistically significant
NPHP1	-0.00346571	0.999226	Non statistically significant
NPHP1	0.0690913	0.978907	Non statistically significant
NPHP1	0.559172	0.967376	Non statistically significant
NPM2	-0.42853	0.967376	Non statistically significant
NPPC	0.0609785	0.968831	Non statistically significant
NPR2	-0.140377	0.967376	Non statistically significant
NPR2	-0.131229	0.967376	Non statistically significant
NR0B1	0.0923243	0.968316	Non statistically significant
NR0B1	-0.0627061	0.967376	Non statistically significant
NR2C2	0.133942	0.976424	Non statistically significant
NR2C2	0.0852998	0.970799	Non statistically significant
NSUN2	-0.348899	0.967376	Non statistically significant
NUF2	-0.137474	0.967376	Non statistically significant
NUMA1	0.0852726	0.967376	Non statistically significant
NUMA1	-0.0205425	0.990322	Non statistically significant
NUMA1	-0.135569	0.967376	Non statistically significant
NUMA1	-0.614092	0.967376	Non statistically significant
NUMA1	-0.100667	0.967376	Non statistically significant
OAZ3	-0.0174194	0.995632	Non statistically significant
ODF1	-0.27146	0.967376	Non statistically significant
ODF2	-0.173021	0.967376	Non statistically significant
ODF2	0.06073	0.98094	Non statistically significant
ODF3	-0.0261575	0.989624	Non statistically significant
ODF3	0.147469	0.967376	Non statistically significant
ODF4	-0.0200686	0.991152	Non statistically significant
ODF4	0.104849	0.967376	Non statistically significant
OOEP	0.384731	0.967376	Non statistically significant
OR7C1	0.16898	0.967376	Non statistically significant
OSGIN2	-0.123461	0.967376	Non statistically significant
OSGIN2	-0.0339514	0.978907	Non statistically significant
OSGIN2	0.0871283	0.967376	Non statistically significant
OSGIN2	-0.0158287	0.993959	Non statistically significant
OVOL1	0.0346491	0.987756	Non statistically significant
OVOL1	0.0415394	0.98636	Non statistically significant
PAFAH1B2	0.0462795	0.985377	Non statistically significant
PAFAH1B2	-0.121239	0.967376	Non statistically significant
PAFAH1B2	-0.654842	0.967376	Non statistically significant
PAFAH1B3	0.117533	0.968316	Non statistically significant
PAIP2	1.05503	0.967376	Non statistically significant
PAIP2	-0.297418	0.967376	Non statistically significant
PAIP2	0.0922744	0.967376	Non statistically significant
PANX1	-1.31337	0.967376	Non statistically significant
PANX1	0.0955907	0.968316	Non statistically significant
PANX1	0.342587	0.971678	Non statistically significant
PANX1	0.720414	0.967376	Non statistically significant
PAQR5	0.0175778	0.99453	Non statistically significant
PAQR5	-0.191727	0.976424	Non statistically significant
PAQR7	1.25926	0.967376	Non statistically significant
PAQR8	-0.187851	0.967376	Non statistically significant
PAQR8	-0.242565	0.967376	Non statistically significant
PARP11	0.0652376	0.977438	Non statistically significant
PARP11	-0.149132	0.967376	Non statistically significant
PARP11	0.138578	0.967376	Non statistically significant
PATZ1	-0.0213967	0.989798	Non statistically significant
PATZ1	-0.0185287	0.993751	Non statistically significant
PATZ1	-0.0395356	0.990322	Non statistically significant
PATZ1	0.0357862	0.982458	Non statistically significant
PATZ1	-0.6807	0.967376	Non statistically significant
PATZ1	-0.0549072	0.968316	Non statistically significant
PAX5	0.00583374	0.998903	Non statistically significant
PAX5	0.0131816	0.996268	Non statistically significant
PCYT1B	0.241546	0.967376	Non statistically significant
PCYT1B	-0.497095	0.967376	Non statistically significant
PCYT1B	-0.113931	0.968316	Non statistically significant
PDE3A	-0.00278858	0.999944	Non statistically significant
PDE3A	0.851109	0.967376	Non statistically significant
PDE3A	-0.130366	0.967376	Non statistically significant
PDE3A	-0.235446	0.967376	Non statistically significant
PDIK1L	0.707856	0.967376	Non statistically significant
PDILT	0.170109	0.967376	Non statistically significant
PGAM2	0.162451	0.967376	Non statistically significant
PGM3	-0.47876	0.967376	Non statistically significant
PGM3	-0.174391	0.967376	Non statistically significant
PHC2	0.0668423	0.968316	Non statistically significant
PHC2	-0.474115	0.967376	Non statistically significant
PIWIL1	0.179186	0.988701	Non statistically significant
PIWIL2	-0.00266007	0.999545	Non statistically significant
PIWIL2	-0.201181	0.968316	Non statistically significant
PIWIL2	-0.105056	0.967376	Non statistically significant
PIWIL4	-0.0287028	0.982494	Non statistically significant
PKMYT1	0.0471021	0.995898	Non statistically significant
PLCB1	0.0155606	0.995007	Non statistically significant
PLCB1	0.0944881	0.990322	Non statistically significant
PLCB1	0.0144971	0.993486	Non statistically significant
PLD6	-0.0206815	0.985247	Non statistically significant
PLEKHA1	-0.180736	0.967376	Non statistically significant
PLEKHA1	1.16658	0.967376	Non statistically significant
PLK1	0.063699	0.984145	Non statistically significant
PMCH	0.0418472	0.99688	Non statistically significant
PMFBP1	-0.0852528	0.967376	Non statistically significant
PNLDC1	0.00577507	0.999668	Non statistically significant
PPP2CA	0.193223	0.979048	Non statistically significant
PPP2CA	0.0275702	0.999178	Non statistically significant
PPP2CA	-0.169973	0.967376	Non statistically significant
PPP2R1A	0.397833	0.967376	Non statistically significant
PRDM7	0.0878336	0.967376	Non statistically significant
PRDM9	-0.0784365	0.968316	Non statistically significant
PRDX4	0.229107	0.967376	Non statistically significant
PRKACG	0.0916727	0.978468	Non statistically significant
PRKAG1	0.0940562	0.981163	Non statistically significant
PRM1	0.0918355	0.972812	Non statistically significant
PRM2	-0.146591	0.967376	Non statistically significant
PRM3	0.0274711	0.992452	Non statistically significant
PROK2	1.2267	0.967376	Non statistically significant
PRSS21	-0.0144544	0.990897	Non statistically significant
PSMA8	0.825692	0.967376	Non statistically significant
PSMC3IP	0.0650796	0.984737	Non statistically significant
PSMC3IP	0.0784576	0.98457	Non statistically significant
PSMD13	0.0148405	0.994666	Non statistically significant
PSMD13	0.193543	0.967376	Non statistically significant
PSME4	-0.351581	0.967376	Non statistically significant
PSME4	1.50848	0.967376	Non statistically significant
PSME4	0.0424784	0.997568	Non statistically significant
PTN	2.06514	0.967376	Non statistically significant
PTN	0.763539	0.967376	Non statistically significant
PTN	0.0904252	0.967376	Non statistically significant
PTN	0.145877	0.991152	Non statistically significant
PTTG1	0.101159	0.967376	Non statistically significant
PUM1	-0.376026	0.967376	Non statistically significant
PUM1	-0.12406	0.967376	Non statistically significant
PUM1	0.356219	0.967376	Non statistically significant
RACGAP1	-0.356089	0.987378	Non statistically significant
RAD1	0.0192735	0.997784	Non statistically significant
RAD1	-0.236684	0.967376	Non statistically significant
RAD1	0.728524	0.967376	Non statistically significant
RAD1	-0.152039	0.980871	Non statistically significant
RAD1	0.350595	0.968316	Non statistically significant
RAD21	0.165034	0.982712	Non statistically significant
RAD21	0.0184895	0.997784	Non statistically significant
RAD21L1	-0.0646435	0.967376	Non statistically significant
RAD21L1	0.011178	0.993751	Non statistically significant
RAD23B	0.119456	0.988392	Non statistically significant
RAD23B	0.0124655	0.997125	Non statistically significant
RAD23B	0.390028	0.967376	Non statistically significant
RAD23B	-0.147164	0.967376	Non statistically significant
RAD50	-0.142616	0.990322	Non statistically significant
RAD50	-0.160103	0.967376	Non statistically significant
RAD50	-0.199193	0.967376	Non statistically significant
RAD51	-0.0733429	0.968316	Non statistically significant
RAD51	-0.0268232	0.993247	Non statistically significant
RAD51AP1	0.925978	0.967376	Non statistically significant
RAD51B	-0.160285	0.967376	Non statistically significant
RAD51B	0.283251	0.967376	Non statistically significant
RAD51B	-0.0131527	0.995394	Non statistically significant
RAD51B	-0.0323566	0.983831	Non statistically significant
RAD51C	1.24039	0.967376	Non statistically significant
RAD51C	0.0105413	0.999545	Non statistically significant
RAD51D	-0.0934578	0.967376	Non statistically significant
RAD51D	0.344121	0.967376	Non statistically significant
RAD54B	0.737193	0.968316	Non statistically significant
RAD54L	0.0269363	0.993486	Non statistically significant
RAI14	0.818854	0.967376	Non statistically significant
RB1	-0.0333505	0.982494	Non statistically significant
RB1	0.0182886	0.993751	Non statistically significant
RBBP8	0.808223	0.967376	Non statistically significant
RBM7	-0.0647151	0.978519	Non statistically significant
RBM7	-0.00421748	0.997931	Non statistically significant
REC114	0.94799	0.967376	Non statistically significant
REC8	-0.0386737	0.978468	Non statistically significant
REC8	0.070219	0.974434	Non statistically significant
RFX2	0.0228735	0.990322	Non statistically significant
RFX2	0.0243241	0.993614	Non statistically significant
RFX2	-0.733811	0.967376	Non statistically significant
RGN	0.186217	0.967376	Non statistically significant
RGS2	-0.0689422	0.984002	Non statistically significant
RHBDD1	-0.25269	0.985247	Non statistically significant
RHBDD1	-0.129068	0.967376	Non statistically significant
RHBDD1	-0.015635	0.99642	Non statistically significant
RHBDD1	0.173105	0.967376	Non statistically significant
RHBDD1	-0.351625	0.987378	Non statistically significant
RNF114	-0.01024	0.999477	Non statistically significant
RNF114	0.0407109	0.990322	Non statistically significant
RNF114	-0.494878	0.967376	Non statistically significant
RNF151	-0.0239863	0.993959	Non statistically significant
RNF17	0.00400328	0.999477	Non statistically significant
RNF17	-0.198102	0.967376	Non statistically significant
RNF17	-0.441168	0.967376	Non statistically significant
RNF17	-0.00525662	0.998372	Non statistically significant
RNF17	-0.364189	0.967376	Non statistically significant
RNF212	0.285707	0.967376	Non statistically significant
RNF212	-0.306513	0.967376	Non statistically significant
RNF212B	-0.165287	0.967376	Non statistically significant
ROS1	-0.0164462	0.990322	Non statistically significant
ROS1	-0.0228339	0.988347	Non statistically significant
RPA1	-0.778495	0.967376	Non statistically significant
RPA1	-0.604544	0.967376	Non statistically significant
RPA1	-0.0458979	0.98094	Non statistically significant
RPL10L	-0.220282	0.967376	Non statistically significant
RPL39L	-0.15951	0.967376	Non statistically significant
RPS6KA2	0.058742	0.968316	Non statistically significant
RPS6KA2	-0.318663	0.967376	Non statistically significant
RPS6KA2	-0.0930762	0.967376	Non statistically significant
RSPH1	0.242308	0.97352	Non statistically significant
RUVBL1	0.170808	0.968316	Non statistically significant
SBF1	-0.0607984	0.978468	Non statistically significant
SBF1	0.049322	0.979187	Non statistically significant
SBF1	-0.0065625	0.997123	Non statistically significant
SBF1	-0.16402	0.967376	Non statistically significant
SBF1	0.0141127	0.995308	Non statistically significant
SCAPER	0.359491	0.967376	Non statistically significant
SCAPER	-0.0278948	0.989624	Non statistically significant
SCAPER	0.437297	0.968316	Non statistically significant
SCMH1	0.07697	0.972219	Non statistically significant
SEPTIN1	0.0477142	0.990322	Non statistically significant
SEPTIN12	-0.0236741	0.991152	Non statistically significant
SEPTIN2	0.267285	0.980457	Non statistically significant
SEPTIN2	-0.211356	0.967376	Non statistically significant
SEPTIN2	0.0198921	0.987756	Non statistically significant
SEPTIN2	0.263985	0.967376	Non statistically significant
SEPTIN2	0.00289777	0.999545	Non statistically significant
SEPTIN4	0.00268705	0.999545	Non statistically significant
SEPTIN4	0.00644252	0.99747	Non statistically significant
SEPTIN4	0.0131989	0.993959	Non statistically significant
SEPTIN6	-0.0820422	0.967376	Non statistically significant
SEPTIN6	-0.029048	0.988701	Non statistically significant
SEPTIN6	-0.0416896	0.981995	Non statistically significant
SEPTIN6	-0.0236785	0.989186	Non statistically significant
SEPTIN6	0.240066	0.967376	Non statistically significant
SEPTIN7	-0.0815569	0.967376	Non statistically significant
SEPTIN7	-0.152748	0.990897	Non statistically significant
SEPTIN7	2.16642	0.967376	Non statistically significant
SEPTIN7	-0.0392196	0.985247	Non statistically significant
SERPINA5	-0.186132	0.967376	Non statistically significant
SETX	0.0646226	0.987756	Non statistically significant
SETX	0.0575972	0.992309	Non statistically significant
SETX	-0.543186	0.967376	Non statistically significant
SFMBT1	-0.972425	0.967376	Non statistically significant
SFMBT1	-0.0226433	0.996804	Non statistically significant
SGO1	-0.423635	0.967376	Non statistically significant
SGO1	-0.0791979	0.967376	Non statistically significant
SGO2	-0.545643	0.972812	Non statistically significant
SGO2	-0.768518	0.967376	Non statistically significant
SGPL1	-0.0708829	0.996444	Non statistically significant
SGPL1	0.714171	0.967376	Non statistically significant
SGPL1	-0.0321487	0.985247	Non statistically significant
SHCBP1L	-0.0101468	0.996444	Non statistically significant
SHISA6	-0.0898441	0.967376	Non statistically significant
SHISA6	-0.218456	0.967376	Non statistically significant
SHISA6	0.131907	0.967376	Non statistically significant
SHOC1	-0.137781	0.967376	Non statistically significant
SHOC1	-0.122079	0.968316	Non statistically significant
SIAH1	-0.225168	0.967376	Non statistically significant
SIAH1	0.0392253	0.981152	Non statistically significant
SIAH1	0.877382	0.967376	Non statistically significant
SIRT1	0.471998	0.967376	Non statistically significant
SIRT2	0.0570692	0.971198	Non statistically significant
SIRT2	-0.0260442	0.993225	Non statistically significant
SKIL	1.91023	0.967376	Non statistically significant
SKIL	0.0197022	0.99388	Non statistically significant
SKIL	-0.0691752	0.967376	Non statistically significant
SKIL	-0.0644976	0.967707	Non statistically significant
SKIL	-0.159237	0.967376	Non statistically significant
SLC22A16	-0.152736	0.967376	Non statistically significant
SLC22A16	0.0266842	0.979048	Non statistically significant
SLC25A31	0.085465	0.967376	Non statistically significant
SLC26A8	0.0225467	0.992757	Non statistically significant
SLC2A8	-0.296262	0.967376	Non statistically significant
SLC2A8	0.0638107	0.984145	Non statistically significant
SLC4A2	-0.0118826	0.996444	Non statistically significant
SLCO4C1	-0.0206914	0.987374	Non statistically significant
SLCO4C1	0.0683123	0.967376	Non statistically significant
SLX4	-0.146637	0.967376	Non statistically significant
SLX4	0.612506	0.967376	Non statistically significant
SMAD4	-0.110843	0.967376	Non statistically significant
SMAD4	-0.333254	0.982846	Non statistically significant
SMAD4	-0.0773046	0.967376	Non statistically significant
SMAD4	1.29788	0.967376	Non statistically significant
SMAD4	-0.0389522	0.98094	Non statistically significant
SMC1A	-0.0816142	0.967376	Non statistically significant
SMC1A	-0.16926	0.967376	Non statistically significant
SMC1A	-0.177934	0.991152	Non statistically significant
SMC1A	-0.0135509	0.994181	Non statistically significant
SMC1B	0.0184896	0.988473	Non statistically significant
SMC2	0.749457	0.967376	Non statistically significant
SMC2	0.0865105	0.968316	Non statistically significant
SMC3	1.24185	0.967376	Non statistically significant
SMC3	-0.0101087	0.998596	Non statistically significant
SMC3	0.451052	0.967376	Non statistically significant
SMC3	-1.49646	0.967376	Non statistically significant
SMC4	0.302352	0.968316	Non statistically significant
SMC4	-0.0639929	0.969992	Non statistically significant
SMC4	-0.306648	0.968799	Non statistically significant
SNRPA1	-0.0112279	0.994666	Non statistically significant
SNRPA1	-0.128449	0.967376	Non statistically significant
SNRPA1	0.197394	0.967376	Non statistically significant
SNRPA1	-0.0861634	0.970814	Non statistically significant
SOD1	0.0967807	0.991389	Non statistically significant
SOHLH1	-0.137469	0.967376	Non statistically significant
SOHLH2	-0.242501	0.987859	Non statistically significant
SOX17	-0.101297	0.967376	Non statistically significant
SOX17	-0.0915701	0.968316	Non statistically significant
SOX8	0.0394679	0.973637	Non statistically significant
SOX9	0.0589719	0.987306	Non statistically significant
SOX9	-0.118196	0.967376	Non statistically significant
SPA17	-0.0297584	0.986961	Non statistically significant
SPACA1	-0.268439	0.967376	Non statistically significant
SPAG4	-0.245106	0.967376	Non statistically significant
SPAG8	0.0441468	0.98636	Non statistically significant
SPAG8	0.00207832	0.999668	Non statistically significant
SPATA16	-0.581079	0.967376	Non statistically significant
SPATA19	-0.0684789	0.971198	Non statistically significant
SPATA2	0.845147	0.967376	Non statistically significant
SPATA2	-0.0718431	0.96892	Non statistically significant
SPATA20	0.252641	0.967376	Non statistically significant
SPATA22	-0.0935747	0.967376	Non statistically significant
SPATA22	-0.846836	0.967376	Non statistically significant
SPATA22	-0.347499	0.980622	Non statistically significant
SPATA24	0.0142402	0.995007	Non statistically significant
SPATA24	-0.56851	0.967376	Non statistically significant
SPATA25	0.0498866	0.968316	Non statistically significant
SPATA31C2	0.0376531	0.97781	Non statistically significant
SPATA31E1	0.111568	0.967376	Non statistically significant
SPATA31E1	-0.0676157	0.98184	Non statistically significant
SPATA32	0.0935622	0.967376	Non statistically significant
SPATA32	0.0791584	0.967376	Non statistically significant
SPATA46	0.0931387	0.967376	Non statistically significant
SPATA5	-0.0778696	0.981152	Non statistically significant
SPATA5	-0.0865692	0.968316	Non statistically significant
SPATA5	0.222257	0.967376	Non statistically significant
SPATA6	-0.0265377	0.978907	Non statistically significant
SPATA6	0.0693685	0.967376	Non statistically significant
SPATA6	0.300157	0.967376	Non statistically significant
SPATA6	0.0821198	0.968316	Non statistically significant
SPATA6L	-0.111922	0.967376	Non statistically significant
SPATA6L	-0.0201704	0.993322	Non statistically significant
SPATA6L	1.5892	0.967376	Non statistically significant
SPATA6L	-0.0538655	0.971221	Non statistically significant
SPATA6L	0.174583	0.993751	Non statistically significant
SPATA9	-0.280343	0.967376	Non statistically significant
SPATA9	0.020172	0.988937	Non statistically significant
SPATC1L	0.122416	0.968316	Non statistically significant
SPDYA	0.00199123	0.999545	Non statistically significant
SPEF2	0.0848116	0.967376	Non statistically significant
SPEF2	0.109166	0.967376	Non statistically significant
SPEF2	0.00293778	0.999545	Non statistically significant
SPEM1	-0.0235059	0.993087	Non statistically significant
SPIN1	0.0763907	0.992794	Non statistically significant
SPIN1	0.179435	0.967376	Non statistically significant
SPIRE1	-0.363001	0.967376	Non statistically significant
SPIRE1	0.752161	0.967376	Non statistically significant
SPIRE1	-0.0733977	0.996968	Non statistically significant
SPIRE1	-0.0152235	0.994168	Non statistically significant
SPIRE2	0.0517551	0.96892	Non statistically significant
SPIRE2	0.0207957	0.987756	Non statistically significant
SPIRE2	-0.0116069	0.996781	Non statistically significant
SPIRE2	-0.00692744	0.996728	Non statistically significant
SPO11	-0.218136	0.967376	Non statistically significant
SPOCD1	-0.120722	0.967376	Non statistically significant
SPOCD1	0.0184079	0.995394	Non statistically significant
SRC	0.0193797	0.991152	Non statistically significant
SRC	0.0346619	0.987756	Non statistically significant
SRC	-0.161038	0.967376	Non statistically significant
SRC	0.0868766	0.968316	Non statistically significant
SRC	0.132151	0.967376	Non statistically significant
SRC	-0.0399036	0.984731	Non statistically significant
SRC	0.0170629	0.993486	Non statistically significant
SSTR1	0.0121024	0.995898	Non statistically significant
SSTR1	-0.0933542	0.967376	Non statistically significant
SSTR2	-0.105381	0.967376	Non statistically significant
SSTR2	0.0652433	0.967593	Non statistically significant
SSTR2	-0.00852196	0.995338	Non statistically significant
SSTR3	0.184799	0.967376	Non statistically significant
SSTR3	-0.0170141	0.994539	Non statistically significant
STAG1	-0.121807	0.967376	Non statistically significant
STAG1	0.0271241	0.998217	Non statistically significant
STAG1	-0.126176	0.989798	Non statistically significant
STAG2	-0.202213	0.967376	Non statistically significant
STAG2	-0.0253773	0.991152	Non statistically significant
STAG2	0.0641901	0.967376	Non statistically significant
STAG3	0.363973	0.967376	Non statistically significant
STK11	0.0136044	0.997358	Non statistically significant
STK11	-0.339193	0.967376	Non statistically significant
STK11	-0.157721	0.967376	Non statistically significant
STK35	-0.199711	0.967376	Non statistically significant
STK35	-0.0692104	0.969169	Non statistically significant
STK35	0.519753	0.967376	Non statistically significant
STK35	0.0627937	0.984002	Non statistically significant
STK35	0.104718	0.978907	Non statistically significant
STRBP	-0.265116	0.968316	Non statistically significant
STRBP	-0.0260899	0.979187	Non statistically significant
STRBP	-1.4387	0.967376	Non statistically significant
STRBP	0.197002	0.967376	Non statistically significant
STRBP	-0.30737	0.983831	Non statistically significant
SUN1	0.491045	0.967376	Non statistically significant
SUN1	-0.0642542	0.987756	Non statistically significant
SUN1	0.0817106	0.967376	Non statistically significant
SUN1	-0.103797	0.967376	Non statistically significant
SUN2	-0.0945739	0.973614	Non statistically significant
SUN3	0.0127544	0.995632	Non statistically significant
SUN5	0.219605	0.967376	Non statistically significant
SUN5	-0.0717364	0.969169	Non statistically significant
SUN5	-0.216991	0.967376	Non statistically significant
SUN5	0.00316515	0.998372	Non statistically significant
SYCE1	-0.0268846	0.993486	Non statistically significant
SYCE1	-0.014552	0.993225	Non statistically significant
SYCE1L	-0.398338	0.969169	Non statistically significant
SYCE1L	-0.217668	0.967376	Non statistically significant
SYCE2	0.092198	0.978709	Non statistically significant
SYCE3	-0.622736	0.967376	Non statistically significant
SYCP1	-0.0662038	0.984145	Non statistically significant
SYCP1	-0.0149037	0.995632	Non statistically significant
SYCP2	0.199922	0.981588	Non statistically significant
SYCP2	-0.0156567	0.995632	Non statistically significant
SYCP2L	0.00377927	0.999627	Non statistically significant
SYCP3	0.25907	0.982458	Non statistically significant
SYCP3	0.175558	0.967376	Non statistically significant
SYNE1	-0.0799853	0.967376	Non statistically significant
SYNE1	-0.0569751	0.967376	Non statistically significant
SYNE1	0.891854	0.967376	Non statistically significant
SYNE1	0.111561	0.967376	Non statistically significant
SYNE1	0.0363647	0.984145	Non statistically significant
SYNE2	-0.0232859	0.995394	Non statistically significant
SYNE2	0.036386	0.987756	Non statistically significant
SYNE2	0.0557657	0.987378	Non statistically significant
SYNE2	-1.06277	0.967376	Non statistically significant
SYNE2	0.0120191	0.996444	Non statistically significant
SYNE3	-0.0482519	0.982712	Non statistically significant
SYNE4	0.0281392	0.990897	Non statistically significant
TAF1L	-0.151102	0.967376	Non statistically significant
TAF4B	0.0106148	0.996892	Non statistically significant
TAF4B	0.484819	0.968316	Non statistically significant
TAF7L	-0.216815	0.967376	Non statistically significant
TAF7L	0.0350296	0.978519	Non statistically significant
TBATA	-0.00276463	0.999545	Non statistically significant
TBC1D20	0.259012	0.969169	Non statistically significant
TBC1D20	-0.019907	0.991152	Non statistically significant
TBC1D21	-0.0993598	0.968316	Non statistically significant
TBPL1	-0.0676692	0.990322	Non statistically significant
TCFL5	1.16831	0.967376	Non statistically significant
TCFL5	0.01356	0.995632	Non statistically significant
TCP11	0.233228	0.967376	Non statistically significant
TDRD1	-0.0172328	0.997125	Non statistically significant
TDRD12	-0.0787224	0.990849	Non statistically significant
TDRD5	-0.0193259	0.991152	Non statistically significant
TDRD6	-0.157488	0.968316	Non statistically significant
TDRD7	0.526523	0.968316	Non statistically significant
TDRD9	-1.38761	0.967376	Non statistically significant
TDRKH	-0.187293	0.967376	Non statistically significant
TDRKH	0.112735	0.967376	Non statistically significant
TDRKH	-0.0686281	0.979048	Non statistically significant
TDRP	0.0492652	0.987756	Non statistically significant
TDRP	1.30403	0.967376	Non statistically significant
TDRP	0.638837	0.967376	Non statistically significant
TERB1	0.427141	0.967376	Non statistically significant
TESK1	0.769387	0.967376	Non statistically significant
TESK2	0.0526441	0.968799	Non statistically significant
TESMIN	0.656667	0.967376	Non statistically significant
TESMIN	0.482882	0.968316	Non statistically significant
TEX11	0.0176206	0.994569	Non statistically significant
TEX11	0.0181743	0.99426	Non statistically significant
TEX11	-0.323483	0.967376	Non statistically significant
TEX12	0.0358034	0.971221	Non statistically significant
TEX14	-0.634222	0.967376	Non statistically significant
TEX15	-0.0736436	0.995898	Non statistically significant
TEX15	-0.0720811	0.967376	Non statistically significant
TEX19	0.462879	0.967376	Non statistically significant
THEG	0.116701	0.967376	Non statistically significant
TMEM119	0.0055625	0.996781	Non statistically significant
TMEM203	0.107262	0.978907	Non statistically significant
TNP1	-0.0137412	0.995007	Non statistically significant
TNP2	0.00913387	0.998372	Non statistically significant
TNP2	0.0707909	0.968316	Non statistically significant
TOP2A	-0.26902	0.985377	Non statistically significant
TOP2A	-0.718507	0.967376	Non statistically significant
TOP2A	-0.0403286	0.987756	Non statistically significant
TOP3A	0.169982	0.967376	Non statistically significant
TOP3A	-0.0647831	0.968316	Non statistically significant
TOP3A	-0.0269941	0.985377	Non statistically significant
TP63	0.90874	0.967376	Non statistically significant
TP63	0.0274266	0.987424	Non statistically significant
TP63	0.0503013	0.971198	Non statistically significant
TP63	-0.0521925	0.971198	Non statistically significant
TP63	-0.233824	0.967376	Non statistically significant
TP63	-0.0649409	0.968316	Non statistically significant
TP63	0.248704	0.981995	Non statistically significant
TPGS1	-0.138393	0.967376	Non statistically significant
TPGS1	-0.0377688	0.985994	Non statistically significant
TPPP2	0.028097	0.987374	Non statistically significant
TPPP2	-0.169949	0.967376	Non statistically significant
TRIM27	-0.0270504	0.993751	Non statistically significant
TRIM27	-0.0752121	0.967376	Non statistically significant
TRIM27	-0.00362208	0.998372	Non statistically significant
TRIP13	1.02813	0.967376	Non statistically significant
TSGA10	0.100351	0.967376	Non statistically significant
TSGA10	1.01635	0.967376	Non statistically significant
TSGA10	-0.110181	0.967376	Non statistically significant
TSGA10	-0.0072357	0.997784	Non statistically significant
TSNAX	0.640674	0.967376	Non statistically significant
TSNAXIP1	0.0360033	0.98636	Non statistically significant
TSPAN8	0.0621494	0.968316	Non statistically significant
TSPY1	0.0295001	0.98636	Non statistically significant
TSPY1	0.0235888	0.992447	Non statistically significant
TSSK1B	0.137032	0.967376	Non statistically significant
TSSK2	-0.0151575	0.991389	Non statistically significant
TSSK3	0.074717	0.968316	Non statistically significant
TSSK4	-0.00715578	0.99642	Non statistically significant
TSSK6	-0.0460902	0.98094	Non statistically significant
TSSK6	-0.0321305	0.983883	Non statistically significant
TSSK6	-0.235263	0.967376	Non statistically significant
TTC21A	-0.0254643	0.987756	Non statistically significant
TTC21A	-0.135866	0.967376	Non statistically significant
TTK	-0.348322	0.980156	Non statistically significant
TUBG1	-0.233524	0.968316	Non statistically significant
TUBG2	0.306111	0.968316	Non statistically significant
TUBGCP2	0.194618	0.967376	Non statistically significant
TUBGCP2	0.0648679	0.982014	Non statistically significant
TUBGCP2	0.00734984	0.996812	Non statistically significant
TUBGCP3	-0.0818691	0.967376	Non statistically significant
TUBGCP3	-0.65142	0.967376	Non statistically significant
TUBGCP3	1.5158	0.967376	Non statistically significant
TUBGCP4	-0.0354699	0.996444	Non statistically significant
TUBGCP4	-0.0216094	0.993751	Non statistically significant
TUBGCP5	0.0793121	0.968316	Non statistically significant
TUBGCP5	0.219696	0.982494	Non statistically significant
TUBGCP6	-0.23521	0.967376	Non statistically significant
TUBGCP6	-0.00343501	0.999477	Non statistically significant
TXNDC2	-0.0205805	0.992447	Non statistically significant
TXNDC2	-0.204463	0.967376	Non statistically significant
TXNDC8	-0.0288869	0.982494	Non statistically significant
TYRO3	-0.0315111	0.982494	Non statistically significant
TYRO3	-0.02605	0.990322	Non statistically significant
UBB	0.0482076	0.987756	Non statistically significant
UBE2B	0.0340983	0.990322	Non statistically significant
UBE2B	1.09432	0.967376	Non statistically significant
UBE2B	0.0602189	0.968316	Non statistically significant
UBE2B	0.513233	0.967376	Non statistically significant
UBE2B	0.00751578	0.996444	Non statistically significant
UBE2B	-0.097607	0.967376	Non statistically significant
UBE2B	-0.0361712	0.974235	Non statistically significant
UBR2	-0.00414884	0.999477	Non statistically significant
UBR2	0.580523	0.967376	Non statistically significant
UBR2	-0.946738	0.967376	Non statistically significant
UBR2	-0.657906	0.967376	Non statistically significant
USP42	-0.176353	0.967376	Non statistically significant
USP42	-0.347208	0.967376	Non statistically significant
USP42	-0.014717	0.994666	Non statistically significant
USP42	-0.0471655	0.98422	Non statistically significant
USP42	0.0413648	0.982061	Non statistically significant
USP9Y	0.00510388	0.998515	Non statistically significant
USP9Y	-0.153849	0.967376	Non statistically significant
VIPAS39	0.00772999	0.997125	Non statistically significant
VIPAS39	0.307264	0.967376	Non statistically significant
WASHC5	0.0363597	0.979187	Non statistically significant
WBP2NL	-0.0669606	0.970432	Non statistically significant
WDR48	-0.0580817	0.968799	Non statistically significant
WDR48	-0.944138	0.967376	Non statistically significant
WDR48	2.0501	0.967376	Non statistically significant
WDR48	-0.139586	0.967376	Non statistically significant
WFDC2	0.243799	0.967376	Non statistically significant
WFDC2	0.124883	0.967593	Non statistically significant
WFDC2	-0.173288	0.967376	Non statistically significant
WIPF3	-0.237538	0.967376	Non statistically significant
WIPF3	0.0210811	0.993751	Non statistically significant
WIPF3	-0.133278	0.967376	Non statistically significant
WIPF3	0.153644	0.967376	Non statistically significant
WNT4	0.216023	0.967376	Non statistically significant
WNT4	-0.0954081	0.967376	Non statistically significant
WNT4	-0.0304932	0.987756	Non statistically significant
WNT5A	0.295586	0.967376	Non statistically significant
WNT5A	0.0687576	0.968316	Non statistically significant
XRCC2	0.17013	0.967376	Non statistically significant
XRN2	0.349229	0.967376	Non statistically significant
XRN2	0.12742	0.967376	Non statistically significant
YBX2	0.467409	0.967376	Non statistically significant
YBX3	-0.0512846	0.982712	Non statistically significant
YBX3	0.54441	0.967376	Non statistically significant
YBX3	-0.118783	0.968316	Non statistically significant
YBX3	-0.174898	0.967376	Non statistically significant
YTHDC1	0.0468294	0.978907	Non statistically significant
YTHDC1	1.40987	0.967376	Non statistically significant
YTHDC1	-0.939221	0.967376	Non statistically significant
YTHDC1	0.381647	0.967376	Non statistically significant
YTHDC1	0.560707	0.967376	Non statistically significant
YTHDC2	-0.0678613	0.982494	Non statistically significant
YTHDC2	1.24206	0.967376	Non statistically significant
YTHDC2	0.0532777	0.978907	Non statistically significant
YTHDC2	-1.05732	0.967376	Non statistically significant
YTHDF2	-0.902994	0.967376	Non statistically significant
YTHDF2	1.09875	0.967376	Non statistically significant
YY1	0.336161	0.967376	Non statistically significant
YY1	-0.612787	0.967376	Non statistically significant
YY1	0.637135	0.968316	Non statistically significant
YY1	-0.152992	0.967376	Non statistically significant
YY1	-0.951904	0.967376	Non statistically significant
YY1	-0.113913	0.967376	Non statistically significant
ZCWPW1	-0.0669894	0.990322	Non statistically significant
ZCWPW1	0.0250468	0.994569	Non statistically significant
ZFP41	-0.0402604	0.971198	Non statistically significant
ZFP41	-0.00171541	0.999627	Non statistically significant
ZFP41	-0.0836014	0.968316	Non statistically significant
ZFP42	-0.219522	0.967376	Non statistically significant
ZFP42	-0.143767	0.967376	Non statistically significant
ZFP42	0.037453	0.985377	Non statistically significant
ZFY	0.0406068	0.981487	Non statistically significant
ZFY	-0.112827	0.967376	Non statistically significant
ZGLP1	-0.13179	0.98636	Non statistically significant
ZMYND15	0.0167098	0.993087	Non statistically significant
ZNF296	-0.0420869	0.984002	Non statistically significant
ZNF318	0.163452	0.967376	Non statistically significant
ZNF318	-0.214367	0.98636	Non statistically significant
ZNF35	0.144454	0.967376	Non statistically significant
ZNF541	0.0662171	0.967376	Non statistically significant
ZNF628	-0.008314	0.997673	Non statistically significant
ZNF628	-0.149199	0.967376	Non statistically significant
ZSCAN2	0.897889	0.967376	Non statistically significant
ZSCAN2	-0.148815	0.967376	Non statistically significant
ZSCAN21	0.00996406	0.999545	Non statistically significant
ZW10	-1.01815	0.967376	Non statistically significant

## Sheet: Terato vs Control (sperm)
Terato vs Control (sperm)
SYMBOL	logFC	Adjusted P-Value	Conclusion
TBPL1	-4.90616	2.81e-09	Downregulated
SPA17	-4.53765	1.05e-07	Downregulated
SPATA22	-4.45777	1.85e-06	Downregulated
DPCD	-3.93701	1.45e-08	Downregulated
SEPTIN2	-3.88879	7.29e-08	Downregulated
CIB1	-3.85366	1.08e-10	Downregulated
PRDX4	-3.83616	4.11e-08	Downregulated
BUB3	-3.67371	2.82e-08	Downregulated
TPPP2	-3.61213	4.63e-07	Downregulated
CYLC1	-3.5584	2.54e-05	Downregulated
PRM2	-3.5369	9.63e-07	Downregulated
ARID4B	-3.53194	2.11e-06	Downregulated
PAIP2	-3.53122	6.66e-08	Downregulated
SYCE3	-3.51674	2.68e-07	Downregulated
KDM3A	-3.43432	3.12e-07	Downregulated
CLDN11	-3.42138	1.71e-05	Downregulated
KLHL10	-3.34451	2.7e-05	Downregulated
SYCP1	-3.33858	8.81e-06	Downregulated
RPL10L	-3.32124	8.01e-07	Downregulated
HMGB2	-3.30998	2.24e-05	Downregulated
YY1	-3.30305	2.29e-08	Downregulated
AURKA	-3.27893	2.68e-06	Downregulated
PTTG1	-3.1962	1.47e-06	Downregulated
GPX4	-3.18172	1.16e-08	Downregulated
HSPB11	-3.09947	7.19e-10	Downregulated
PUM1	-3.06055	1.43e-07	Downregulated
TCFL5	-3.05236	1.9e-05	Downregulated
MNS1	-2.97975	1.09e-05	Downregulated
ANAPC11	-2.95944	2.92e-07	Downregulated
HSPA2	-2.93283	3.89e-05	Downregulated
MORN2	-2.92564	5.33e-06	Downregulated
RAD21	-2.89251	1.25e-06	Downregulated
BTG1	-2.87761	3.32e-05	Downregulated
CETN2	-2.86186	7.1e-07	Downregulated
CCDC136	-2.85984	3.7e-05	Downregulated
CYLC2	-2.83168	1.46e-05	Downregulated
GTSF1	-2.82187	5.75e-06	Downregulated
YBX2	-2.77513	8.42e-08	Downregulated
RNF114	-2.7407	9.63e-07	Downregulated
LZTFL1	-2.70299	1.79e-06	Downregulated
RACGAP1	-2.69393	2.89e-05	Downregulated
PPP2CA	-2.64839	6.12e-07	Downregulated
SPATA19	-2.63667	1.21e-05	Downregulated
CCNB2	-2.61893	2.34e-06	Downregulated
GK2	-2.61689	4.48e-06	Downregulated
CABS1	-2.61431	0.00030324	Downregulated
ZFY	-2.60877	0.000113089	Downregulated
DAZL	-2.59772	1.24e-05	Downregulated
SHCBP1L	-2.56454	4.31e-05	Downregulated
RGS2	-2.56019	4.52e-07	Downregulated
MEA1	-2.55133	4.83e-08	Downregulated
ADAD1	-2.53733	4.56e-05	Downregulated
CDC16	-2.4814	3.72e-08	Downregulated
MYCBPAP	-2.46784	4.99e-07	Downregulated
SGO2	-2.45814	6.56e-05	Downregulated
CSNK2A2	-2.43363	2.7e-06	Downregulated
ODF2	-2.43079	0.000233254	Downregulated
SUN1	-2.40874	5.34e-05	Downregulated
DDX20	-2.40846	0.00016939	Downregulated
PGM3	-2.39604	3.94e-06	Downregulated
REC114	-2.38335	1.11e-06	Downregulated
ZNF628	-2.35352	3.57e-05	Downregulated
METTL3	-2.34615	1.5e-06	Downregulated
GORASP2	-2.34304	0.000248181	Downregulated
NME5	-2.31717	0.00017841	Downregulated
TSSK6	-2.31232	7.6e-10	Downregulated
USP42	-2.31226	3.36e-05	Downregulated
PRM1	-2.2955	0.000140115	Downregulated
CATSPER3	-2.26155	5.75e-06	Downregulated
SPATA9	-2.25597	0.000562545	Downregulated
C9orf24	-2.25441	1.99e-05	Downregulated
BRDT	-2.24963	6.88e-05	Downregulated
MSH6	-2.24807	1.21e-05	Downregulated
ARMC2	-2.23848	8.9e-05	Downregulated
DHX36	-2.23098	7.74e-06	Downregulated
BPY2	-2.22337	6.92e-06	Downregulated
RFX2	-2.20864	4.12e-06	Downregulated
SUN3	-2.20514	0.000114345	Downregulated
TDRD6	-2.201	0.000653461	Downregulated
SPEF2	-2.19648	1.44e-05	Downregulated
SHOC1	-2.18566	0.00116345	Downregulated
TSSK2	-2.17955	6.58e-06	Downregulated
SPATA20	-2.173	9.16e-07	Downregulated
TTK	-2.1449	8.2e-05	Downregulated
PLEKHA1	-2.13314	5.3e-05	Downregulated
CALR3	-2.13198	1.51e-05	Downregulated
OAZ3	-2.11357	0.000488461	Downregulated
SLC25A31	-2.10205	0.00145151	Downregulated
CATSPERG	-2.09634	7.68e-06	Downregulated
KHDRBS1	-2.08122	1.16e-07	Downregulated
CNTRL	-2.05261	1.52e-07	Downregulated
BOLL	-2.05159	7.57e-05	Downregulated
CNBD2	-2.04852	8.2e-05	Downregulated
GGNBP2	-2.0323	8.96e-05	Downregulated
SPDYA	-2.01325	0.000732668	Downregulated
PRSS21	-2.00902	5.86e-08	Downregulated
RAD21L1	-2.00001	0.00011014	Downregulated
CLMN	-1.99076	0.000830652	Downregulated
TUBG1	-1.99022	2.74e-05	Downregulated
PSMC3IP	-1.97886	8.03e-06	Downregulated
SLC22A16	-1.97724	1.26e-05	Downregulated
MYBL1	-1.9768	0.000188028	Downregulated
MAK	-1.96293	0.000674818	Downregulated
HORMAD1	-1.93072	0.000101441	Downregulated
TNP2	-1.91633	0.00400821	Downregulated
CCNA1	-1.91377	1.27e-05	Downregulated
SYCP3	-1.89554	1.95e-06	Downregulated
SPATA16	-1.88381	6.75e-05	Downregulated
PAFAH1B2	-1.87997	4.72e-05	Downregulated
TSPAN8	-1.8491	0.000371789	Downregulated
OSGIN2	-1.84241	0.000273069	Downregulated
DIAPH2	-1.80346	0.000192887	Downregulated
SPATA32	-1.78421	2.26e-06	Downregulated
SEPTIN12	-1.76713	8.33e-06	Downregulated
SIRT1	-1.76004	0.000186807	Downregulated
AGFG1	-1.74407	0.0032384	Downregulated
RPL39L	-1.73689	0.00045514	Downregulated
SMC4	-1.72874	0.000186611	Downregulated
CATSPERD	-1.70237	1.35e-05	Downregulated
SNRPA1	-1.69681	1.36e-05	Downregulated
ADCY10	-1.69523	0.000179075	Downregulated
SPIN1	-1.6807	0.00246035	Downregulated
ING2	-1.6791	0.000192893	Downregulated
TDRD9	-1.64815	2.24e-05	Downregulated
NUF2	-1.64657	0.00217511	Downregulated
TSNAXIP1	-1.63848	1.57e-05	Downregulated
XRN2	-1.60816	0.000578336	Downregulated
BAG6	-1.60492	9.11e-08	Downregulated
ACSBG2	-1.60282	0.00104685	Downregulated
SPIRE1	-1.57497	6.46e-05	Downregulated
MLH1	-1.56146	1.71e-05	Downregulated
SPATA24	-1.56019	0.0035722	Downregulated
ELL3	-1.54997	0.000416071	Downregulated
BCL6	-1.54853	0.00424372	Downregulated
HOOK1	-1.54322	0.0061025	Downregulated
MROH2B	-1.53842	0.000135763	Downregulated
RAD51C	-1.53167	5.79e-05	Downregulated
AZIN2	-1.53097	1.57e-07	Downregulated
TTC21A	-1.52579	0.000290024	Downregulated
TEX11	-1.52196	0.000212133	Downregulated
FOXJ3	-1.47877	6.75e-05	Downregulated
AR	-1.47617	0.000799306	Downregulated
SPATA6L	-1.47565	6.24e-05	Downregulated
SERPINA5	-1.47171	0.000570905	Downregulated
CLOCK	-1.46835	0.000923624	Downregulated
LIMK2	-1.46006	0.000139572	Downregulated
EXD1	-1.45891	0.00223316	Downregulated
CFAP97	-1.45669	0.00041295	Downregulated
SPEM1	-1.42306	5.3e-05	Downregulated
HERPUD2	-1.4101	0.000110614	Downregulated
PMFBP1	-1.40981	0.000335441	Downregulated
AURKC	-1.39852	3.22e-06	Downregulated
DAZAP1	-1.39587	4.39e-05	Downregulated
UBE2B	-1.39164	0.00301314	Downregulated
ANAPC10	-1.38521	0.00130352	Downregulated
RBBP8	-1.38406	0.00434741	Downregulated
TEX15	-1.36926	0.0329892	Downregulated
RNF17	-1.36881	4.4e-05	Downregulated
ZNF318	-1.36706	2.59e-05	Downregulated
TBC1D21	-1.34956	0.000562545	Downregulated
ODF1	-1.34496	0.00164161	Downregulated
TCP11	-1.32368	0.0013787	Downregulated
DPY19L2	-1.31882	0.0105944	Downregulated
SLC2A8	-1.31394	1.51e-06	Downregulated
PSMA8	-1.2962	0.000142905	Downregulated
SLC26A8	-1.29232	0.00242246	Downregulated
BNC1	-1.2902	0.0155919	Downregulated
TRIP13	-1.28971	0.000114042	Downregulated
SFMBT1	-1.27291	2.42e-05	Downregulated
TESK1	-1.26467	9.25e-06	Downregulated
YTHDF2	-1.26278	0.00243812	Downregulated
MAEL	-1.2583	0.0208032	Downregulated
CNTD1	-1.25644	6.13e-05	Downregulated
MND1	-1.24515	0.0317538	Downregulated
RAD23B	-1.24336	0.000888294	Downregulated
TNP1	-1.24122	0.000428682	Downregulated
OOEP	-1.23438	0.00353236	Downregulated
CCNI	-1.23227	0.000119775	Downregulated
TUBGCP4	-1.23226	0.00572693	Downregulated
KIF18A	-1.23137	0.0087851	Downregulated
NME8	-1.21592	0.00130667	Downregulated
GALNT3	-1.19363	0.0292731	Downregulated
ANAPC13	-1.1926	0.000362921	Downregulated
BCL2L1	-1.17689	0.000761119	Downregulated
STRBP	-1.17625	0.0121362	Downregulated
ANAPC4	-1.17443	6.89e-05	Downregulated
CDYL	-1.1662	0.0369583	Downregulated
RAD50	-1.15475	0.00135712	Downregulated
RNF212B	-1.14873	0.0230221	Downregulated
DRC7	-1.14833	5.49e-06	Downregulated
PGAM2	-1.14397	9.75e-05	Downregulated
RSPH1	-1.13511	0.0230601	Downregulated
NDC80	-1.12723	0.00290049	Downregulated
SCAPER	-1.11776	0.000462891	Downregulated
SOD1	-1.11562	0.0041601	Downregulated
THEG	-1.10762	5.47e-05	Downregulated
MRE11	-1.10727	0.00304278	Downregulated
OVOL1	-1.10347	0.0205545	Downregulated
DDX25	-1.08931	0.0401614	Downregulated
RAD1	-1.06928	1.87e-05	Downregulated
DMRTC2	-1.06826	0.0164893	Downregulated
HSF2	-1.06267	0.00450883	Downregulated
DZIP1	-1.04	0.0125214	Downregulated
TDRKH	-1.03892	0.00368844	Downregulated
SMC3	-1.03571	0.00183195	Downregulated
UBR2	-1.03091	0.00290002	Downregulated
RB1	-1.02943	0.00264473	Downregulated
CCDC63	-1.02391	0.000262538	Downregulated
PRM3	-1.01708	0.00295053	Downregulated
NKAPL	-1.01265	0.0496794	Downregulated
PSME4	-1.0054	0.00548797	Downregulated
RAD51	-1.00287	0.000448086	Downregulated
SKIL	-1.00135	0.00511041	Downregulated
CADM1	1.04037	0.000809467	Upregulated
RHBDD1	1.05553	2.08e-05	Upregulated
TXNDC8	1.05948	2.4e-06	Upregulated
EREG	1.06907	5.87e-06	Upregulated
INSR	1.07563	0.0150528	Upregulated
PDIK1L	1.14598	1.61e-07	Upregulated
ADCYAP1R1	1.15896	7.12e-09	Upregulated
SYNE1	1.33228	0.00021245	Upregulated
MOV10L1	1.33634	0.029136	Upregulated
SIRT2	1.5298	0.0209268	Upregulated
GHSR	1.55293	1.22e-06	Upregulated
DND1	1.57169	0.00471366	Upregulated
WNT5A	1.57619	0.00178027	Upregulated
BCL2L11	1.72601	1.75e-06	Upregulated
C11orf80	1.75958	0.000153201	Upregulated
ADAM18	1.78841	1.42e-10	Upregulated
LARP7	1.85889	2.49e-09	Upregulated
PAX5	2.27693	2.75e-06	Upregulated
WIPF3	2.43481	3.7e-08	Upregulated
MEIOC	2.45721	0.000150589	Upregulated
IL1A	2.45871	1.4e-08	Upregulated
CYP26B1	2.61971	0.00110101	Upregulated
CNR1	2.70935	0.000734308	Upregulated
ACTR3	2.95749	7.6e-10	Upregulated
SYCE1L	6.73337	9.46e-14	Upregulated
ACE	0.0478835	0.705751	Non statistically significant
ACE	0.0982091	0.444399	Non statistically significant
ACOX1	0.018593	0.834497	Non statistically significant
ACOX1	0.502056	5.87e-06	Non statistically significant
ACOX1	-0.260525	0.217252	Non statistically significant
ACOX1	-0.285646	0.327861	Non statistically significant
ACOX1	0.202079	0.262012	Non statistically significant
ACTR2	0.31021	0.00104786	Non statistically significant
ACTR2	-0.570445	0.196739	Non statistically significant
ACTR2	-0.018131	0.810792	Non statistically significant
ACTR2	0.907969	0.0874786	Non statistically significant
ACTR2	0.183886	0.0384635	Non statistically significant
ACTR3	0.446121	7.72e-05	Non statistically significant
ACVR2A	0.58257	5.64e-05	Non statistically significant
ACVR2A	-0.216887	0.0812019	Non statistically significant
ADAD1	0.402131	0.00416167	Non statistically significant
ADAM18	-0.597547	0.130449	Non statistically significant
ADAM28	0.429844	0.000460004	Non statistically significant
ADAM28	0.293741	0.0122197	Non statistically significant
ADAM28	-0.794347	0.00100828	Non statistically significant
ADAM28	-0.904505	0.182498	Non statistically significant
ADAMTS2	0.12947	0.141246	Non statistically significant
ADAMTS2	0.266351	0.00595688	Non statistically significant
ADAMTS2	-0.308883	0.00363184	Non statistically significant
ADCY10	-0.924707	0.000793385	Non statistically significant
ADCYAP1R1	0.363905	0.00035437	Non statistically significant
ADGRG2	0.480711	0.000650299	Non statistically significant
ADIG	-0.406064	0.00494796	Non statistically significant
ADIG	-0.913282	0.00198832	Non statistically significant
AGFG1	0.38001	0.00176596	Non statistically significant
AGFG1	-0.247924	0.547261	Non statistically significant
ALKBH5	0.132063	0.10613	Non statistically significant
ALKBH5	0.17202	0.0562592	Non statistically significant
ALKBH5	0.489885	0.270827	Non statistically significant
ALKBH5	0.779675	0.000356762	Non statistically significant
ANAPC10	-0.00653424	0.942446	Non statistically significant
ANAPC11	0.290504	0.0021369	Non statistically significant
ANAPC13	0.16507	0.0217592	Non statistically significant
ANAPC15	-0.00071741	0.996591	Non statistically significant
ANAPC16	-0.98279	0.0321521	Non statistically significant
ANAPC16	0.850897	0.00350881	Non statistically significant
ANAPC2	0.0805374	0.460251	Non statistically significant
ANAPC4	-0.120521	0.437763	Non statistically significant
ANAPC5	-0.134355	0.122528	Non statistically significant
ANAPC5	0.618747	6.89e-07	Non statistically significant
ANAPC5	-0.0791918	0.418376	Non statistically significant
ANAPC5	-0.802016	5.05e-05	Non statistically significant
ANAPC5	0.555369	0.00980481	Non statistically significant
ANAPC5	-0.167551	0.168986	Non statistically significant
ANAPC7	-0.462615	0.00124503	Non statistically significant
ANAPC7	-0.553322	0.00124706	Non statistically significant
ANKRD31	-0.00995795	0.91339	Non statistically significant
ANKRD49	-0.588867	0.0137064	Non statistically significant
AP3B1	0.342089	0.000201942	Non statistically significant
AP3B1	0.15486	0.0496588	Non statistically significant
APOB	-0.176741	0.148266	Non statistically significant
APOB	0.407256	0.00285902	Non statistically significant
AR	-0.0951596	0.558499	Non statistically significant
AR	-0.0803273	0.699052	Non statistically significant
AR	0.126197	0.204542	Non statistically significant
ARID4A	0.110423	0.254262	Non statistically significant
ARID4A	-0.131211	0.330499	Non statistically significant
ARID4B	-0.444345	0.00351257	Non statistically significant
ARID4B	0.127575	0.0361665	Non statistically significant
ARID4B	0.62015	5e-05	Non statistically significant
ARNTL	0.0892366	0.185202	Non statistically significant
ARNTL	-0.244906	0.0182819	Non statistically significant
ASF1B	0.59218	0.000954324	Non statistically significant
ASPM	-0.585838	0.00316587	Non statistically significant
ASPM	-0.110419	0.21268	Non statistically significant
ASPM	0.309391	0.0457451	Non statistically significant
ASZ1	-0.499116	0.0113541	Non statistically significant
ATAT1	-0.67082	0.00274747	Non statistically significant
ATAT1	-0.132381	0.495927	Non statistically significant
ATM	0.125346	0.245464	Non statistically significant
ATM	0.362633	0.00547293	Non statistically significant
ATM	-0.22028	0.0111904	Non statistically significant
ATM	0.474983	0.00251667	Non statistically significant
ATM	0.316503	0.00171816	Non statistically significant
ATM	0.265044	0.0385963	Non statistically significant
ATP1A4	0.012111	0.937776	Non statistically significant
ATP1A4	0.018199	0.828418	Non statistically significant
ATP1A4	-0.550373	0.0719587	Non statistically significant
ATP2B4	0.00593566	0.984959	Non statistically significant
ATP2B4	0.113527	0.112652	Non statistically significant
ATP2B4	0.467108	0.000392145	Non statistically significant
ATRX	0.088247	0.247119	Non statistically significant
ATRX	-0.727552	0.0526484	Non statistically significant
ATRX	0.0599858	0.550057	Non statistically significant
ATRX	-0.296502	0.0576142	Non statistically significant
AURKA	-0.11446	0.326704	Non statistically significant
AXL	-0.142183	0.39376	Non statistically significant
AXL	0.10474	0.475516	Non statistically significant
AZIN2	-0.408743	0.0731966	Non statistically significant
B4GALNT1	0.825597	2.5e-06	Non statistically significant
B4GALNT1	0.759775	7.28e-05	Non statistically significant
BAD	0.0837587	0.259319	Non statistically significant
BAD	0.0144484	0.909026	Non statistically significant
BAD	0.391943	8.3e-05	Non statistically significant
BAG6	0.149911	0.16326	Non statistically significant
BAX	0.247128	0.00223863	Non statistically significant
BAX	0.0899224	0.205277	Non statistically significant
BCAP31	-0.831257	0.0104158	Non statistically significant
BCL2L1	0.606346	3.59e-05	Non statistically significant
BCL2L1	0.15642	0.24208	Non statistically significant
BCL2L1	-0.207809	0.0731563	Non statistically significant
BCL2L10	0.243885	0.0329074	Non statistically significant
BCL2L10	0.0931476	0.301367	Non statistically significant
BCL2L11	0.233178	0.711841	Non statistically significant
BCL2L11	-0.415112	0.140483	Non statistically significant
BCL2L11	-0.563691	0.0298398	Non statistically significant
BCL2L11	-0.0894204	0.420068	Non statistically significant
BCL2L11	0.114462	0.857374	Non statistically significant
BCL2L11	0.186105	0.0659587	Non statistically significant
BCL2L2	0.2242	0.0485345	Non statistically significant
BCL2L2	0.798536	0.0230378	Non statistically significant
BCL6	-0.10963	0.602951	Non statistically significant
BCL6	-0.0545738	0.83395	Non statistically significant
BIRC3	-0.526025	0.0223955	Non statistically significant
BIRC3	0.24354	0.108987	Non statistically significant
BORA	-0.390679	0.134616	Non statistically significant
BRCA2	-0.279482	0.000877343	Non statistically significant
BRCA2	0.199122	0.0515467	Non statistically significant
BRD2	0.105071	0.68555	Non statistically significant
BRD2	-0.852977	0.161141	Non statistically significant
BRD2	-0.782427	0.165444	Non statistically significant
BRIP1	-0.130822	0.425888	Non statistically significant
BRIP1	0.288029	0.00227293	Non statistically significant
BTBD18	0.86274	0.00174618	Non statistically significant
BTG1	0.0785578	0.431256	Non statistically significant
BTG1	-0.941308	0.0119529	Non statistically significant
BUB1	0.266737	0.0288554	Non statistically significant
BUB1	0.360997	0.0195837	Non statistically significant
BUB1	0.694398	2.71e-05	Non statistically significant
BUB1	0.608368	0.000284229	Non statistically significant
BUB1	-0.00247549	0.994204	Non statistically significant
BUB1B	-0.433689	0.0334872	Non statistically significant
BUB3	-0.57712	0.0745147	Non statistically significant
BUB3	0.340509	0.00295175	Non statistically significant
BUB3	0.367833	0.00014266	Non statistically significant
BUB3	0.876982	0.000467299	Non statistically significant
C11orf80	-0.409891	0.00479	Non statistically significant
C14orf39	0.011269	0.886686	Non statistically significant
C3orf62	0.393702	4.93e-05	Non statistically significant
CADM1	-0.108594	0.644963	Non statistically significant
CADM1	0.751273	0.000450106	Non statistically significant
CADM1	0.266427	0.0313834	Non statistically significant
CADM1	0.108411	0.284803	Non statistically significant
CADM1	0.219039	0.108085	Non statistically significant
CALR	-0.174061	0.0842627	Non statistically significant
CALR	-0.175129	0.510781	Non statistically significant
CALR	-0.0476155	0.772434	Non statistically significant
CALR	-0.147226	0.160474	Non statistically significant
CATSPER1	-0.25487	0.150581	Non statistically significant
CATSPERB	-0.756065	0.00405295	Non statistically significant
CATSPERB	0.124112	0.080515	Non statistically significant
CATSPERG	-0.389898	0.00726702	Non statistically significant
CATSPERG	-0.1198	0.318904	Non statistically significant
CCDC136	0.0785607	0.593238	Non statistically significant
CCDC87	0.0526577	0.843337	Non statistically significant
CCIN	-0.528133	0.297566	Non statistically significant
CCNB1IP1	-0.85455	0.0320436	Non statistically significant
CCNB2	0.704618	9.29e-06	Non statistically significant
CCNB2	0.571646	0.000277251	Non statistically significant
CCNB3	0.149062	0.433838	Non statistically significant
CCNE1	-0.508214	0.00897828	Non statistically significant
CCNE1	0.526451	0.000328944	Non statistically significant
CCNE2	-0.279808	0.234143	Non statistically significant
CCNE2	-0.0733574	0.782232	Non statistically significant
CCNI	0.303826	0.0024424	Non statistically significant
CDC16	-0.693316	0.00242822	Non statistically significant
CDC20	-0.909542	0.000307705	Non statistically significant
CDC23	-0.355107	0.189514	Non statistically significant
CDC23	0.169406	0.232698	Non statistically significant
CDC25A	0.0972731	0.244105	Non statistically significant
CDC25A	-0.210637	0.2269	Non statistically significant
CDC25A	0.877242	0.00330688	Non statistically significant
CDC25B	0.0508876	0.711887	Non statistically significant
CDC25C	-0.924575	0.000194981	Non statistically significant
CDC25C	0.486726	0.00380572	Non statistically significant
CDC25C	0.407153	0.00052853	Non statistically significant
CDC26	-0.522855	0.287197	Non statistically significant
CDC27	-0.535043	0.00370545	Non statistically significant
CDC27	-0.617903	0.00377447	Non statistically significant
CDK16	-0.62082	0.00537518	Non statistically significant
CDK16	0.135448	0.240388	Non statistically significant
CDK16	-0.351257	0.0558998	Non statistically significant
CDK2	0.260006	0.0121532	Non statistically significant
CDK2	0.555573	5.27e-05	Non statistically significant
CDK2	0.00883786	0.921922	Non statistically significant
CDY1	-0.253342	0.00493157	Non statistically significant
CDYL	-0.349506	0.224594	Non statistically significant
CDYL	0.035804	0.657286	Non statistically significant
CELF3	0.552659	6.53e-05	Non statistically significant
CELF3	0.767503	5.53e-06	Non statistically significant
CEP131	-0.546503	0.00069479	Non statistically significant
CFAP157	0.2782	0.0256029	Non statistically significant
CFAP157	0.0932115	0.61999	Non statistically significant
CFAP157	-0.182257	0.402849	Non statistically significant
CFAP54	0.0316891	0.768661	Non statistically significant
CFAP69	0.280448	0.0182166	Non statistically significant
CFAP69	-0.720072	0.00150282	Non statistically significant
CFAP69	0.29687	0.0456471	Non statistically significant
CFAP97	0.0449432	0.554928	Non statistically significant
CFAP97	-0.211829	0.00690493	Non statistically significant
CHD5	0.127841	0.168511	Non statistically significant
CHD5	-0.303491	0.511617	Non statistically significant
CHFR	-0.0310757	0.848493	Non statistically significant
CHFR	-0.535903	0.00486881	Non statistically significant
CKS2	-0.297363	0.641298	Non statistically significant
CLDN11	0.142613	0.320092	Non statistically significant
CLMN	-0.919641	0.00338655	Non statistically significant
CLMN	0.709029	9.63e-07	Non statistically significant
CLMN	-0.232905	0.0248773	Non statistically significant
CLOCK	0.129318	0.153663	Non statistically significant
CLOCK	-1.15443	0.0565645	Non statistically significant
CLOCK	0.0120387	0.953639	Non statistically significant
CNBD2	-0.608748	0.00536769	Non statistically significant
CNBD2	0.146232	0.270288	Non statistically significant
CNR1	0.0727395	0.463093	Non statistically significant
CNR1	0.15614	0.0611611	Non statistically significant
CNR1	0.498595	0.000331638	Non statistically significant
CNTRL	-0.584361	0.0925085	Non statistically significant
CREB3L4	-0.0319869	0.818275	Non statistically significant
CREM	-0.793723	0.0164073	Non statistically significant
CRKL	0.273958	0.419627	Non statistically significant
CRKL	-0.177009	0.796404	Non statistically significant
CRTAP	0.316427	0.00181161	Non statistically significant
CRTAP	-0.413703	0.0465937	Non statistically significant
CRTAP	0.15634	0.0516512	Non statistically significant
CRTAP	0.700441	0.00814648	Non statistically significant
CRTAP	0.059975	0.582514	Non statistically significant
CSNK2A2	-0.519714	0.0321945	Non statistically significant
CYLC1	0.115412	0.547053	Non statistically significant
CYP26B1	0.365537	0.0279892	Non statistically significant
DAZAP1	-0.728406	0.000239701	Non statistically significant
DAZAP1	-0.997417	0.000641679	Non statistically significant
DDX4	-0.506612	0.335646	Non statistically significant
DEDD	0.161747	0.0340043	Non statistically significant
DEDD	0.169693	0.0514874	Non statistically significant
DEDD	-0.811991	0.00086203	Non statistically significant
DEFB118	0.430438	0.00811994	Non statistically significant
DHX36	0.0648821	0.566728	Non statistically significant
DIAPH2	-0.475909	0.00818374	Non statistically significant
DLEC1	0.115759	0.404223	Non statistically significant
DLEC1	-0.121567	0.383726	Non statistically significant
DLEC1	0.507149	0.000186395	Non statistically significant
DMC1	0.362951	0.000373253	Non statistically significant
DMC1	0.394107	0.00358336	Non statistically significant
DMRT1	0.233334	0.0170188	Non statistically significant
DND1	0.895888	0.0128474	Non statistically significant
DNM2	0.295204	0.00175354	Non statistically significant
DNM2	0.247594	0.0326794	Non statistically significant
DNM2	0.0809913	0.508844	Non statistically significant
DNMT3A	0.0616517	0.483322	Non statistically significant
DNMT3A	-0.173131	0.294464	Non statistically significant
DNMT3A	0.0312744	0.728489	Non statistically significant
DNMT3L	0.202848	0.0149934	Non statistically significant
DUSP1	0.229023	0.0995079	Non statistically significant
DUSP1	0.777524	0.162017	Non statistically significant
DUSP1	0.154624	0.206955	Non statistically significant
DUSP13	-0.409744	0.0739988	Non statistically significant
E2F1	0.645031	1.73e-05	Non statistically significant
E2F1	0.601361	0.000101838	Non statistically significant
EDN1	0.157934	0.3413	Non statistically significant
EDN1	-0.101834	0.672112	Non statistically significant
EDN1	0.405445	0.00397325	Non statistically significant
EDNRA	0.296935	0.00115939	Non statistically significant
EDNRA	0.350989	0.00943061	Non statistically significant
EDNRA	0.115282	0.224162	Non statistically significant
EIF5A2	-0.611674	0.00242304	Non statistically significant
EIF5A2	0.25795	0.0655856	Non statistically significant
EIF5A2	0.121919	0.275187	Non statistically significant
ERCC1	-0.343074	0.00231035	Non statistically significant
ERCC1	-0.27895	0.0768906	Non statistically significant
ERCC1	-0.627055	1.95e-05	Non statistically significant
EREG	-0.183789	0.662837	Non statistically significant
ESPL1	-0.175911	0.220009	Non statistically significant
ESPL1	-0.378111	0.00309429	Non statistically significant
EXO1	0.126385	0.119217	Non statistically significant
FAM50A	-0.519435	0.000206446	Non statistically significant
FAM9A	0.116622	0.117153	Non statistically significant
FAM9B	0.042576	0.570453	Non statistically significant
FAM9B	0.231941	0.0566323	Non statistically significant
FAM9C	-0.0360657	0.572677	Non statistically significant
FANCA	0.166791	0.0628235	Non statistically significant
FANCA	0.330577	0.00367159	Non statistically significant
FANCA	-0.462499	0.107256	Non statistically significant
FANCA	-0.01101	0.907586	Non statistically significant
FANCD2	0.590543	0.00569973	Non statistically significant
FANCD2	-0.320242	0.12943	Non statistically significant
FANCD2	0.779361	2.61e-05	Non statistically significant
FANCD2	0.398548	0.00472612	Non statistically significant
FBXO43	0.178803	0.0709574	Non statistically significant
FBXO5	0.0580726	0.560023	Non statistically significant
FBXO5	0.576738	0.000225122	Non statistically significant
FIGLA	-0.155904	0.257235	Non statistically significant
FIGNL1	0.0723249	0.343572	Non statistically significant
FIGNL1	-0.143304	0.441351	Non statistically significant
FKBP6	-0.0708152	0.821597	Non statistically significant
FMN2	0.256694	0.00638234	Non statistically significant
FMN2	0.252383	0.0236643	Non statistically significant
FMN2	0.646432	1.75e-05	Non statistically significant
FMN2	0.528732	0.000188004	Non statistically significant
FOXA3	0.428083	0.000886649	Non statistically significant
FOXJ1	0.323245	0.0841604	Non statistically significant
FOXJ2	0.307848	0.00875999	Non statistically significant
FOXJ2	0.261841	0.00352666	Non statistically significant
FSHB	0.220182	0.0128934	Non statistically significant
FSHR	0.0896459	0.669011	Non statistically significant
FZR1	0.344307	0.00265019	Non statistically significant
FZR1	0.362021	0.00370778	Non statistically significant
FZR1	-0.61953	0.000737014	Non statistically significant
FZR1	0.538981	8.52e-06	Non statistically significant
GAL3ST1	-0.212773	0.049	Non statistically significant
GALNT3	0.231849	0.0319484	Non statistically significant
GALNTL5	-0.661154	0.107109	Non statistically significant
GAMT	0.132172	0.209943	Non statistically significant
GAMT	-0.0637053	0.750028	Non statistically significant
GAMT	0.144886	0.173105	Non statistically significant
GGN	0.47552	7.89e-05	Non statistically significant
GGN	-0.611773	0.000141093	Non statistically significant
GGNBP2	0.325124	0.000741943	Non statistically significant
GGNBP2	-0.442883	0.0649855	Non statistically significant
GGT1	0.78762	4.39e-06	Non statistically significant
GHSR	0.553097	0.000245376	Non statistically significant
GHSR	-0.129319	0.427827	Non statistically significant
GJA1	-0.1983	0.60656	Non statistically significant
GJB3	0.302974	0.00601195	Non statistically significant
GJB3	0.0706439	0.50335	Non statistically significant
GJB3	-0.00473531	0.969258	Non statistically significant
GLI1	0.514403	6.91e-06	Non statistically significant
GMCL1	0.13393	0.431146	Non statistically significant
GOLGA2	-0.276349	0.0752429	Non statistically significant
GOLGA2	0.0152426	0.880137	Non statistically significant
GOLGA2	-0.0138668	0.898452	Non statistically significant
GOLGA2	0.169733	0.221296	Non statistically significant
GOLGA3	-0.302341	0.0418321	Non statistically significant
GOLGA3	0.674741	0.00012358	Non statistically significant
GOLGA3	0.558426	0.00314132	Non statistically significant
GORASP2	-0.544011	0.0231689	Non statistically significant
GORASP2	-0.733773	0.201735	Non statistically significant
GPR3	-0.0179496	0.868351	Non statistically significant
H1-1	0.183391	0.0489275	Non statistically significant
H1-6	0.853258	1.27e-06	Non statistically significant
H1-6	0.3144	0.00261149	Non statistically significant
H1-7	-0.955067	0.0184831	Non statistically significant
H1-7	0.116626	0.379315	Non statistically significant
H1-7	0.240119	0.0156426	Non statistically significant
H1-8	-0.191997	0.0225513	Non statistically significant
H2AX	0.473003	0.000317935	Non statistically significant
H2AX	-0.165059	0.169922	Non statistically significant
H2AX	0.349538	0.000508365	Non statistically significant
H2AX	-0.0550023	0.690813	Non statistically significant
H3-3A	0.173631	0.460595	Non statistically significant
HERC2	-0.612966	0.000155166	Non statistically significant
HERC4	0.0749318	0.733921	Non statistically significant
HERC4	0.521308	0.000101087	Non statistically significant
HERC4	0.153842	0.0652515	Non statistically significant
HERC4	0.211759	0.167593	Non statistically significant
HERPUD2	0.252932	0.0180285	Non statistically significant
HERPUD2	0.0316717	0.721565	Non statistically significant
HEXB	-0.930555	0.00227488	Non statistically significant
HFM1	-0.206831	0.108982	Non statistically significant
HFM1	0.457243	1.22e-05	Non statistically significant
HMGB2	0.554855	0.000166216	Non statistically significant
HORMAD2	0.199055	0.141268	Non statistically significant
HORMAD2	-0.353666	0.153678	Non statistically significant
HOXA10	-0.242323	0.269409	Non statistically significant
HOXA10	0.566174	0.00492098	Non statistically significant
HOXA11	0.415013	0.000324797	Non statistically significant
HOXA11	0.0643906	0.567341	Non statistically significant
HSF2	-0.154019	0.102967	Non statistically significant
HSF2BP	-0.221477	0.627011	Non statistically significant
HSPB11	-0.317938	0.0654809	Non statistically significant
HSPB11	0.165236	0.0429518	Non statistically significant
HUS1	-0.217031	0.142801	Non statistically significant
HUS1	-0.0465438	0.561224	Non statistically significant
HUS1	-0.11014	0.211117	Non statistically significant
HUS1B	0.688431	0.00893256	Non statistically significant
HUS1B	-0.0385583	0.702942	Non statistically significant
IFT20	-0.900458	0.0382899	Non statistically significant
IFT27	0.0700078	0.511708	Non statistically significant
IFT27	-0.323238	0.00238099	Non statistically significant
IFT27	0.240582	0.0148354	Non statistically significant
IFT81	-0.711811	0.150022	Non statistically significant
IFT81	0.264186	0.0101428	Non statistically significant
IGF2R	0.0495561	0.805318	Non statistically significant
IGF2R	0.475107	0.108365	Non statistically significant
IL1A	-0.368957	0.276371	Non statistically significant
IMMP2L	0.552885	0.000314219	Non statistically significant
IMMP2L	-0.308394	0.0180366	Non statistically significant
INCENP	0.22583	0.115648	Non statistically significant
ING2	0.618451	0.00293693	Non statistically significant
INHBB	0.311517	0.0310857	Non statistically significant
INPP5B	0.282576	0.0122318	Non statistically significant
INPP5B	0.00393773	0.973046	Non statistically significant
INPP5B	0.123195	0.369229	Non statistically significant
INSL3	-0.0656484	0.590992	Non statistically significant
INSL3	0.0350594	0.740387	Non statistically significant
INSL3	-0.0867604	0.509287	Non statistically significant
INSR	0.082469	0.318734	Non statistically significant
INSR	0.039441	0.823383	Non statistically significant
INSR	0.334151	0.028904	Non statistically significant
INSR	0.0481481	0.669366	Non statistically significant
IQCG	-0.353797	0.527707	Non statistically significant
IQCG	-0.335421	0.0137673	Non statistically significant
JAG2	0.156807	0.29377	Non statistically significant
JAG2	-0.0482524	0.666234	Non statistically significant
JAM3	0.142867	0.0726029	Non statistically significant
JAM3	0.0820367	0.504019	Non statistically significant
JAM3	-0.347261	0.0210624	Non statistically significant
KATNAL1	-0.501374	0.000455364	Non statistically significant
KATNAL1	-0.0781676	0.882969	Non statistically significant
KDM2B	-0.0461977	0.843073	Non statistically significant
KDM3A	0.119551	0.134239	Non statistically significant
KHDRBS1	0.0016866	0.989821	Non statistically significant
KHDRBS1	-0.269154	0.00726469	Non statistically significant
KIT	0.841466	0.000209658	Non statistically significant
KLC3	0.122667	0.371553	Non statistically significant
KLC3	-0.28496	0.00455531	Non statistically significant
KLC3	-0.0609856	0.416386	Non statistically significant
KLHDC3	-0.244877	0.284993	Non statistically significant
KLHDC3	0.443784	0.385249	Non statistically significant
KMT2D	-0.793297	0.000165353	Non statistically significant
KMT2D	0.0623211	0.407929	Non statistically significant
KMT2D	0.323301	0.000261954	Non statistically significant
KMT2D	-0.0428073	0.687094	Non statistically significant
KMT2D	-0.950029	0.00287983	Non statistically significant
KMT2D	-0.197061	0.0843469	Non statistically significant
KRT9	0.189853	0.287639	Non statistically significant
LARP7	-0.777764	0.0015399	Non statistically significant
LARP7	0.395992	0.00216	Non statistically significant
LFNG	0.326001	0.000928137	Non statistically significant
LFNG	0.104989	0.139225	Non statistically significant
LGR4	0.383521	0.000533095	Non statistically significant
LGR4	-0.782249	0.0286133	Non statistically significant
LGR4	0.175909	0.171605	Non statistically significant
LIF	0.614548	0.00177958	Non statistically significant
LIMK2	-0.16896	0.042603	Non statistically significant
LIMK2	0.588664	6.73e-05	Non statistically significant
LRGUK	-0.739805	0.0439928	Non statistically significant
LRRC8A	-0.9649	0.0314321	Non statistically significant
LRRC8A	0.269262	0.0472054	Non statistically significant
LRRK2	0.333631	0.00201871	Non statistically significant
LZTFL1	0.166451	0.16133	Non statistically significant
LZTFL1	-0.789647	0.00634037	Non statistically significant
LZTFL1	0.302302	0.00197834	Non statistically significant
M1AP	0.401823	0.0476239	Non statistically significant
M1AP	0.0540852	0.419781	Non statistically significant
M1AP	0.256924	0.00170904	Non statistically significant
M1AP	0.158858	0.186322	Non statistically significant
MAJIN	-0.0284488	0.857917	Non statistically significant
MAK	-0.824718	0.0320954	Non statistically significant
MAPK15	0.147299	0.411691	Non statistically significant
MAPK15	0.379856	0.351191	Non statistically significant
MARF1	-0.229234	0.225735	Non statistically significant
MARF1	0.201095	0.0218378	Non statistically significant
MAS1	0.566921	3.81e-05	Non statistically significant
MASTL	-0.913493	0.00123949	Non statistically significant
MCMDC2	-0.101071	0.110478	Non statistically significant
MCMDC2	-0.194512	0.405206	Non statistically significant
MDK	-0.0253853	0.811178	Non statistically significant
MEI1	0.250642	0.0944939	Non statistically significant
MEI1	0.463954	0.00289351	Non statistically significant
MEI1	0.412841	0.00165338	Non statistically significant
MEIG1	-0.97933	0.000432174	Non statistically significant
MEIOC	0.266346	0.00293693	Non statistically significant
MEIOC	0.0742293	0.149337	Non statistically significant
MEIOC	0.806339	0.0482815	Non statistically significant
MERTK	0.0519495	0.710218	Non statistically significant
MERTK	-0.0751418	0.345008	Non statistically significant
MERTK	0.0328618	0.629884	Non statistically significant
METTL14	-0.515725	0.122398	Non statistically significant
METTL14	-0.0183833	0.832955	Non statistically significant
METTL14	-0.63292	0.048701	Non statistically significant
METTL14	0.450495	0.000780719	Non statistically significant
METTL3	0.00470847	0.979376	Non statistically significant
METTL3	-0.444756	0.0242355	Non statistically significant
MGAT4D	0.0897265	0.348853	Non statistically significant
MLH3	-0.168563	0.0386557	Non statistically significant
MLH3	0.249515	0.017349	Non statistically significant
MLH3	0.190314	0.0337827	Non statistically significant
MORC1	0.0811786	0.421306	Non statistically significant
MOS	0.23595	0.00461858	Non statistically significant
MOV10L1	-0.619686	0.0105117	Non statistically significant
MRE11	0.0520461	0.51928	Non statistically significant
MRE11	0.185566	0.0174107	Non statistically significant
MROH2B	0.364203	0.00249981	Non statistically significant
MSH4	0.00662095	0.972165	Non statistically significant
MSH6	-0.133926	0.0716991	Non statistically significant
MSH6	0.314722	0.000309989	Non statistically significant
MST1	-0.500529	0.00117263	Non statistically significant
MST1	-0.520338	7.15e-05	Non statistically significant
MSX1	0.394604	0.0023908	Non statistically significant
MSX1	0.37454	0.00117502	Non statistically significant
MSX2	0.133613	0.0952114	Non statistically significant
MSX2	0.637444	0.0045453	Non statistically significant
MSX2	-0.052788	0.714301	Non statistically significant
MYBL1	0.299694	0.0536385	Non statistically significant
MYBL1	0.247347	0.015531	Non statistically significant
MYH9	0.475316	0.269371	Non statistically significant
NANOS1	0.205514	0.0601064	Non statistically significant
NANOS1	-0.0390263	0.648255	Non statistically significant
NANOS2	0.0682919	0.56154	Non statistically significant
NANOS3	0.241166	0.0218166	Non statistically significant
NBN	-0.00761408	0.929458	Non statistically significant
NBN	-0.228608	0.366744	Non statistically significant
NBN	0.0408104	0.527285	Non statistically significant
NBN	-0.537434	0.106469	Non statistically significant
NBN	-0.0413404	0.789735	Non statistically significant
NCAPD2	-0.0805374	0.789288	Non statistically significant
NCAPD3	-0.446486	0.00307714	Non statistically significant
NCAPH	-0.468199	0.067652	Non statistically significant
NCAPH2	-0.210844	0.145494	Non statistically significant
NCAPH2	0.15283	0.174543	Non statistically significant
NCAPH2	-0.09016	0.48762	Non statistically significant
NCAPH2	0.38787	0.00786216	Non statistically significant
NCAPH2	0.169378	0.119764	Non statistically significant
NDC1	0.206398	0.0836728	Non statistically significant
NDC1	-0.0895438	0.258947	Non statistically significant
NDRG3	0.188524	0.044019	Non statistically significant
NDRG3	-0.652525	0.00432904	Non statistically significant
NDRG3	0.153138	0.372322	Non statistically significant
NEK2	-0.041577	0.870297	Non statistically significant
NEK2	0.516641	0.291014	Non statistically significant
NLRP14	0.209024	0.0314556	Non statistically significant
NOBOX	0.0950582	0.455618	Non statistically significant
NOTCH1	-0.0424049	0.72921	Non statistically significant
NOTCH1	0.0318421	0.739353	Non statistically significant
NPAP1	0.25807	0.0102458	Non statistically significant
NPHP1	-0.552327	0.00243216	Non statistically significant
NPHP1	0.120142	0.246825	Non statistically significant
NPHP1	0.19768	0.0271857	Non statistically significant
NPM2	-0.182976	0.139329	Non statistically significant
NPPC	0.153968	0.0479786	Non statistically significant
NPR2	0.176259	0.150755	Non statistically significant
NPR2	-0.0784798	0.766963	Non statistically significant
NR0B1	0.203799	0.128458	Non statistically significant
NR0B1	0.101842	0.124439	Non statistically significant
NR2C2	-0.739721	0.00152672	Non statistically significant
NR2C2	-0.91399	0.00612417	Non statistically significant
NSUN2	-0.351783	0.00525501	Non statistically significant
NUMA1	-0.0580391	0.559813	Non statistically significant
NUMA1	-0.0368324	0.714924	Non statistically significant
NUMA1	0.303038	0.384819	Non statistically significant
NUMA1	-0.0190119	0.954203	Non statistically significant
NUMA1	0.601372	0.00114358	Non statistically significant
ODF2	-0.0924005	0.455057	Non statistically significant
ODF3	-0.188254	0.106159	Non statistically significant
ODF3	-0.0413366	0.77201	Non statistically significant
ODF4	-0.390551	0.164239	Non statistically significant
ODF4	-0.061124	0.693709	Non statistically significant
OR7C1	0.367444	0.00350629	Non statistically significant
OSGIN2	0.827842	4.26e-07	Non statistically significant
OSGIN2	0.710228	1.46e-07	Non statistically significant
OSGIN2	0.130563	0.386945	Non statistically significant
OVOL1	-0.689975	0.000303134	Non statistically significant
PAFAH1B2	0.201453	0.121779	Non statistically significant
PAFAH1B2	-0.348047	0.00297599	Non statistically significant
PAFAH1B3	0.035129	0.732288	Non statistically significant
PAIP2	0.496841	0.00029223	Non statistically significant
PANX1	0.141346	0.3249	Non statistically significant
PANX1	0.392136	0.00141799	Non statistically significant
PANX1	0.22182	0.0195625	Non statistically significant
PANX1	-0.316755	0.0242798	Non statistically significant
PAQR5	0.324964	0.00046991	Non statistically significant
PAQR5	0.51453	0.00336957	Non statistically significant
PAQR7	-0.280036	0.0595868	Non statistically significant
PAQR8	0.465341	0.137932	Non statistically significant
PAQR8	-0.324318	0.0173041	Non statistically significant
PARP11	-0.323374	0.200532	Non statistically significant
PARP11	0.415319	0.00310577	Non statistically significant
PARP11	-0.0995702	0.466079	Non statistically significant
PATZ1	0.434511	0.00102525	Non statistically significant
PATZ1	0.0568842	0.642015	Non statistically significant
PATZ1	-0.327348	0.0264284	Non statistically significant
PATZ1	-0.00388724	0.966744	Non statistically significant
PATZ1	0.08676	0.370053	Non statistically significant
PATZ1	0.0734737	0.472409	Non statistically significant
PAX5	0.682	2.66e-05	Non statistically significant
PCYT1B	0.0837611	0.487407	Non statistically significant
PCYT1B	0.538296	6.05e-05	Non statistically significant
PCYT1B	-0.613383	0.000283082	Non statistically significant
PDE3A	0.100118	0.160287	Non statistically significant
PDE3A	0.427036	4.43e-05	Non statistically significant
PDE3A	0.237833	0.00527219	Non statistically significant
PDE3A	0.307303	0.0169795	Non statistically significant
PDILT	-0.465741	0.0853022	Non statistically significant
PGM3	-0.71521	0.0099366	Non statistically significant
PHC2	0.455972	0.00289433	Non statistically significant
PHC2	-0.304093	0.128868	Non statistically significant
PIWIL1	-0.785691	0.0207872	Non statistically significant
PIWIL2	0.201088	0.105774	Non statistically significant
PIWIL2	0.952671	0.00262274	Non statistically significant
PIWIL2	0.0243945	0.815719	Non statistically significant
PIWIL4	-0.129188	0.296781	Non statistically significant
PKMYT1	-0.202717	0.242367	Non statistically significant
PLCB1	-0.0728165	0.393217	Non statistically significant
PLCB1	0.17102	0.736743	Non statistically significant
PLCB1	0.223069	0.135135	Non statistically significant
PLD6	0.123616	0.167632	Non statistically significant
PLEKHA1	-0.764652	0.0252418	Non statistically significant
PLK1	-0.124837	0.396464	Non statistically significant
PMCH	-0.126104	0.304444	Non statistically significant
PNLDC1	-0.0422189	0.744255	Non statistically significant
PPP2CA	0.181179	0.0182302	Non statistically significant
PPP2CA	-0.106879	0.716961	Non statistically significant
PPP2R1A	0.236102	0.0175265	Non statistically significant
PRDM7	0.118241	0.109308	Non statistically significant
PRDM9	0.139004	0.118555	Non statistically significant
PRKACG	-0.561143	0.00396624	Non statistically significant
PRKAG1	0.453541	0.000430645	Non statistically significant
PROK2	-0.573139	0.000488461	Non statistically significant
PSMC3IP	-0.259152	0.0230349	Non statistically significant
PSMD13	-0.231988	0.180748	Non statistically significant
PSMD13	-0.68761	0.107424	Non statistically significant
PSME4	-0.747918	0.15478	Non statistically significant
PTN	-0.346454	0.00145921	Non statistically significant
PTN	0.452306	0.00302675	Non statistically significant
PTN	0.113823	0.405796	Non statistically significant
PTN	-0.102479	0.479272	Non statistically significant
PUM1	-0.447453	0.0360641	Non statistically significant
PUM1	-0.611909	2.62e-05	Non statistically significant
RAD1	0.486163	0.000126293	Non statistically significant
RAD1	0.134554	0.227906	Non statistically significant
RAD1	-0.549139	0.0266794	Non statistically significant
RAD1	0.203815	0.0226721	Non statistically significant
RAD23B	0.123282	0.0487856	Non statistically significant
RAD50	0.155676	0.230996	Non statistically significant
RAD50	-0.222803	0.172312	Non statistically significant
RAD51	0.155825	0.0804888	Non statistically significant
RAD51AP1	-0.330827	0.0290328	Non statistically significant
RAD51B	0.28711	0.0296179	Non statistically significant
RAD51B	0.0109908	0.905186	Non statistically significant
RAD51B	0.0893627	0.298404	Non statistically significant
RAD51B	0.212857	0.0329855	Non statistically significant
RAD51C	-0.0975926	0.310669	Non statistically significant
RAD51D	-0.514434	0.146111	Non statistically significant
RAD51D	-0.313084	0.389882	Non statistically significant
RAD54B	0.223025	0.0157668	Non statistically significant
RAD54L	0.198049	0.22145	Non statistically significant
RAI14	-0.748517	0.0275763	Non statistically significant
RB1	0.504402	2.23e-06	Non statistically significant
RBM7	-0.507699	0.102684	Non statistically significant
RBM7	-0.218476	0.0505269	Non statistically significant
REC8	0.29365	0.00674112	Non statistically significant
REC8	-0.24104	0.233778	Non statistically significant
RFX2	-0.216424	0.295033	Non statistically significant
RFX2	-0.21527	0.0313524	Non statistically significant
RGN	-0.113814	0.391019	Non statistically significant
RHBDD1	-0.0152881	0.93943	Non statistically significant
RHBDD1	-0.0308503	0.750931	Non statistically significant
RHBDD1	0.222464	0.0573447	Non statistically significant
RHBDD1	-0.542591	0.0362081	Non statistically significant
RNF114	-0.92284	0.00694535	Non statistically significant
RNF151	-0.376375	0.114453	Non statistically significant
RNF17	0.303495	0.0253023	Non statistically significant
RNF17	-0.152862	0.221714	Non statistically significant
RNF17	-0.406087	0.0263639	Non statistically significant
RNF17	0.103386	0.588799	Non statistically significant
RNF212	0.0544296	0.625062	Non statistically significant
RNF212	0.129216	0.267485	Non statistically significant
ROS1	0.407153	0.000849519	Non statistically significant
ROS1	-0.484973	0.0020906	Non statistically significant
RPA1	0.675413	6.38e-05	Non statistically significant
RPS6KA2	-0.118553	0.226583	Non statistically significant
RPS6KA2	-0.449629	0.0129318	Non statistically significant
RPS6KA2	-0.2065	0.278026	Non statistically significant
RUVBL1	-0.226348	0.0154465	Non statistically significant
SBF1	0.242686	0.109088	Non statistically significant
SBF1	-0.561324	1.68e-05	Non statistically significant
SBF1	0.185352	0.107518	Non statistically significant
SBF1	-0.130376	0.269764	Non statistically significant
SBF1	-0.0442034	0.724728	Non statistically significant
SCAPER	0.679826	0.00516281	Non statistically significant
SCAPER	-0.574746	0.008404	Non statistically significant
SCMH1	0.0772491	0.42632	Non statistically significant
SEPTIN1	-0.135173	0.0695344	Non statistically significant
SEPTIN2	0.423971	0.00726468	Non statistically significant
SEPTIN4	-0.660434	0.0091411	Non statistically significant
SEPTIN4	-0.0912325	0.387762	Non statistically significant
SEPTIN4	0.148335	0.359872	Non statistically significant
SEPTIN6	0.150052	0.075921	Non statistically significant
SEPTIN6	0.0201131	0.797422	Non statistically significant
SEPTIN6	0.116574	0.340552	Non statistically significant
SEPTIN6	0.15989	0.357507	Non statistically significant
SEPTIN6	0.333529	0.0235302	Non statistically significant
SEPTIN7	0.388032	0.00396371	Non statistically significant
SEPTIN7	-0.424713	0.150988	Non statistically significant
SETX	-0.762382	0.00542394	Non statistically significant
SETX	0.0376903	0.763687	Non statistically significant
SETX	-0.379209	0.00454369	Non statistically significant
SFMBT1	-0.477068	0.00599767	Non statistically significant
SGO1	0.842293	2.06e-06	Non statistically significant
SGO1	0.169061	0.0313193	Non statistically significant
SGPL1	-0.0438785	0.817911	Non statistically significant
SGPL1	-0.43325	0.142146	Non statistically significant
SGPL1	-0.118737	0.545408	Non statistically significant
SHISA6	0.474185	0.00151571	Non statistically significant
SHISA6	0.247367	0.00472918	Non statistically significant
SHISA6	-0.0109177	0.884951	Non statistically significant
SHOC1	0.381122	0.00400723	Non statistically significant
SIAH1	-0.152042	0.528298	Non statistically significant
SIAH1	-0.779758	0.000674316	Non statistically significant
SIAH1	-0.0248989	0.685666	Non statistically significant
SIRT2	0.25483	0.141172	Non statistically significant
SKIL	0.951592	0.0112411	Non statistically significant
SKIL	0.604804	1.27e-06	Non statistically significant
SKIL	-0.986115	0.00930742	Non statistically significant
SKIL	0.327586	0.00115222	Non statistically significant
SLC2A8	0.191347	0.0232943	Non statistically significant
SLC4A2	0.206884	0.0166586	Non statistically significant
SLCO4C1	0.231994	0.331782	Non statistically significant
SLCO4C1	0.477496	2.19e-05	Non statistically significant
SLX4	0.0549639	0.648332	Non statistically significant
SLX4	0.14026	0.283623	Non statistically significant
SMAD4	0.0272226	0.733044	Non statistically significant
SMAD4	-0.190878	0.138342	Non statistically significant
SMAD4	0.652405	0.000107387	Non statistically significant
SMAD4	-0.15604	0.262007	Non statistically significant
SMAD4	0.437237	0.0229536	Non statistically significant
SMC1A	-0.0822404	0.367835	Non statistically significant
SMC1A	0.595965	0.000633446	Non statistically significant
SMC1A	0.278182	0.00410417	Non statistically significant
SMC1A	-0.948393	0.00141573	Non statistically significant
SMC1B	-0.0394788	0.709981	Non statistically significant
SMC2	-0.555869	0.267987	Non statistically significant
SMC2	-0.106496	0.316563	Non statistically significant
SMC3	-0.139195	0.795162	Non statistically significant
SMC3	0.0396384	0.542435	Non statistically significant
SMC3	-0.177176	0.106543	Non statistically significant
SMC4	0.0124028	0.913381	Non statistically significant
SNRPA1	-0.868082	0.00242252	Non statistically significant
SOHLH1	0.564063	0.000829049	Non statistically significant
SOHLH2	0.41752	0.0136847	Non statistically significant
SOX17	0.103774	0.185033	Non statistically significant
SOX17	-0.305126	0.115755	Non statistically significant
SOX8	0.0229656	0.861005	Non statistically significant
SOX9	0.155767	0.706913	Non statistically significant
SOX9	-0.573949	0.124575	Non statistically significant
SPACA1	-0.420033	0.012218	Non statistically significant
SPAG4	-0.375683	0.295414	Non statistically significant
SPAG8	-0.0784834	0.679107	Non statistically significant
SPAG8	-0.780908	0.000379907	Non statistically significant
SPATA2	0.302543	0.42815	Non statistically significant
SPATA2	-0.221498	0.162264	Non statistically significant
SPATA22	0.0747628	0.384275	Non statistically significant
SPATA24	0.215593	0.0706712	Non statistically significant
SPATA25	0.117172	0.403179	Non statistically significant
SPATA31C2	-0.354297	0.46778	Non statistically significant
SPATA31E1	-0.246275	0.0071698	Non statistically significant
SPATA31E1	0.325442	0.00313101	Non statistically significant
SPATA46	-0.230508	0.0903654	Non statistically significant
SPATA5	-0.0165845	0.81004	Non statistically significant
SPATA5	-0.301159	0.0416385	Non statistically significant
SPATA5	0.244766	0.0903607	Non statistically significant
SPATA6	-0.792809	0.0248036	Non statistically significant
SPATA6	0.0237851	0.721565	Non statistically significant
SPATA6L	0.0253105	0.744785	Non statistically significant
SPATA6L	-0.0908209	0.334874	Non statistically significant
SPATA6L	-0.424909	0.111495	Non statistically significant
SPATA6L	0.110165	0.243269	Non statistically significant
SPATA9	0.0366086	0.935039	Non statistically significant
SPATC1L	-0.909401	4.13e-06	Non statistically significant
SPEF2	0.246399	0.0196804	Non statistically significant
SPEF2	-0.897469	0.00524483	Non statistically significant
SPIN1	-0.212293	0.119487	Non statistically significant
SPIRE1	-0.772689	0.160211	Non statistically significant
SPIRE1	-0.172114	0.538847	Non statistically significant
SPIRE2	0.0592652	0.520864	Non statistically significant
SPIRE2	0.413557	0.000622159	Non statistically significant
SPIRE2	-0.0728395	0.530899	Non statistically significant
SPIRE2	0.108155	0.125317	Non statistically significant
SPO11	0.565047	1.07e-05	Non statistically significant
SPOCD1	0.248644	0.00669928	Non statistically significant
SPOCD1	0.335585	0.0157499	Non statistically significant
SRC	0.0937619	0.570898	Non statistically significant
SRC	0.584299	0.00139525	Non statistically significant
SRC	0.511259	0.00251257	Non statistically significant
SRC	0.416439	0.00138237	Non statistically significant
SRC	0.274402	0.0205496	Non statistically significant
SRC	0.0729087	0.281837	Non statistically significant
SRC	0.284352	0.0179557	Non statistically significant
SSTR1	0.098114	0.299959	Non statistically significant
SSTR1	0.122691	0.0940708	Non statistically significant
SSTR2	0.499455	0.000938298	Non statistically significant
SSTR2	0.580912	6.4e-06	Non statistically significant
SSTR2	0.447105	0.00139991	Non statistically significant
SSTR3	0.736265	9.06e-06	Non statistically significant
SSTR3	0.319733	0.00788623	Non statistically significant
STAG1	0.351149	0.00168899	Non statistically significant
STAG1	-0.970671	1.21e-05	Non statistically significant
STAG1	-0.285998	0.116864	Non statistically significant
STAG2	-0.381257	0.326595	Non statistically significant
STAG2	-0.961727	0.0357468	Non statistically significant
STAG2	-0.317088	0.00154828	Non statistically significant
STAG3	-0.457832	0.0102474	Non statistically significant
STK11	-0.510859	0.000913397	Non statistically significant
STK11	-0.065254	0.611311	Non statistically significant
STK11	-0.228517	0.0548591	Non statistically significant
STK35	-0.962497	0.0889627	Non statistically significant
STK35	-0.558946	0.0357102	Non statistically significant
STK35	0.347397	0.00763543	Non statistically significant
STK35	0.220739	0.0820727	Non statistically significant
STK35	0.228412	0.0198637	Non statistically significant
STRBP	-0.317034	0.0687307	Non statistically significant
STRBP	0.581773	0.0204557	Non statistically significant
STRBP	-0.852703	0.0011243	Non statistically significant
SUN1	0.547162	0.000437413	Non statistically significant
SUN1	-0.28635	0.00120944	Non statistically significant
SUN2	0.53456	0.00036327	Non statistically significant
SUN5	0.167945	0.168291	Non statistically significant
SUN5	-0.533925	0.0303871	Non statistically significant
SUN5	0.0755548	0.54543	Non statistically significant
SUN5	0.140716	0.236835	Non statistically significant
SYCE1	-0.959029	0.00187723	Non statistically significant
SYCE1	-0.15695	0.110503	Non statistically significant
SYCE1L	-0.667911	0.00428217	Non statistically significant
SYCE2	0.135471	0.119466	Non statistically significant
SYCP1	-0.974733	0.00343382	Non statistically significant
SYCP2	0.023184	0.714747	Non statistically significant
SYCP2	-0.821629	0.0204547	Non statistically significant
SYCP2L	-0.472149	0.0897428	Non statistically significant
SYCP3	0.632584	9.16e-05	Non statistically significant
SYNE1	0.283626	0.0385259	Non statistically significant
SYNE1	0.278784	0.0596999	Non statistically significant
SYNE1	0.244979	0.00697641	Non statistically significant
SYNE1	0.427838	0.0089621	Non statistically significant
SYNE2	0.0252777	0.800467	Non statistically significant
SYNE2	-0.0113589	0.884258	Non statistically significant
SYNE2	-0.0139862	0.927613	Non statistically significant
SYNE2	-0.0541106	0.587307	Non statistically significant
SYNE2	-0.108258	0.372166	Non statistically significant
SYNE3	0.377174	0.219611	Non statistically significant
SYNE4	0.333246	0.0168617	Non statistically significant
TAF1L	0.667476	0.0602671	Non statistically significant
TAF4B	0.346057	0.00255727	Non statistically significant
TAF4B	0.824661	1.74e-06	Non statistically significant
TAF7L	-0.399106	0.0311967	Non statistically significant
TAF7L	0.14498	0.121441	Non statistically significant
TBATA	-0.659933	0.00074689	Non statistically significant
TBC1D20	-0.470082	0.00664497	Non statistically significant
TBC1D20	-0.287929	0.0897052	Non statistically significant
TCFL5	-0.232162	0.0118535	Non statistically significant
TDRD1	-0.387716	0.00341043	Non statistically significant
TDRD12	0.243866	0.0158856	Non statistically significant
TDRD5	-0.0625198	0.729529	Non statistically significant
TDRD7	-0.929423	0.029414	Non statistically significant
TDRKH	-0.342255	0.046001	Non statistically significant
TDRKH	-0.782869	0.00152123	Non statistically significant
TDRP	-0.158421	0.31812	Non statistically significant
TDRP	-0.262138	0.60638	Non statistically significant
TDRP	0.112052	0.338558	Non statistically significant
TERB1	-0.323437	0.0738342	Non statistically significant
TESK2	0.202365	0.0863661	Non statistically significant
TESMIN	0.106508	0.22238	Non statistically significant
TESMIN	-0.989681	0.00302223	Non statistically significant
TEX11	-0.367816	0.0346452	Non statistically significant
TEX12	0.176537	0.015014	Non statistically significant
TEX14	-0.319728	0.461175	Non statistically significant
TEX15	-0.612947	0.0035954	Non statistically significant
TEX19	0.377436	4.8e-05	Non statistically significant
TMEM119	0.220024	0.0876878	Non statistically significant
TMEM203	-0.119349	0.34448	Non statistically significant
TNP2	0.0182885	0.935899	Non statistically significant
TOP2A	-0.585673	0.0166843	Non statistically significant
TOP3A	0.0899768	0.455767	Non statistically significant
TOP3A	0.00716254	0.943521	Non statistically significant
TOP3A	0.190307	0.0992211	Non statistically significant
TP63	0.567301	1.06e-05	Non statistically significant
TP63	-0.213213	0.0470531	Non statistically significant
TP63	-0.279896	0.00249362	Non statistically significant
TP63	0.327771	0.00512907	Non statistically significant
TP63	0.0621531	0.44092	Non statistically significant
TP63	0.250026	0.0116539	Non statistically significant
TP63	0.34891	0.0310989	Non statistically significant
TPGS1	0.320425	0.00732614	Non statistically significant
TPGS1	0.406076	0.0126044	Non statistically significant
TPPP2	-0.0688149	0.871206	Non statistically significant
TRIM27	0.0482521	0.834613	Non statistically significant
TRIM27	0.384346	0.0106487	Non statistically significant
TRIM27	0.757105	1.66e-06	Non statistically significant
TSGA10	-0.537356	0.0544455	Non statistically significant
TSGA10	0.0207812	0.692606	Non statistically significant
TSGA10	-1.04467	0.158203	Non statistically significant
TSGA10	0.134907	0.104327	Non statistically significant
TSNAX	-0.899347	0.0418573	Non statistically significant
TSPY1	0.122996	0.248338	Non statistically significant
TSPY1	0.338027	0.000665897	Non statistically significant
TSSK1B	-0.276086	0.0231621	Non statistically significant
TSSK3	-0.17951	0.654584	Non statistically significant
TSSK4	-0.423429	0.13675	Non statistically significant
TSSK6	-0.742545	0.0202167	Non statistically significant
TSSK6	0.146955	0.388624	Non statistically significant
TTC21A	0.290859	0.0131369	Non statistically significant
TUBG2	-0.266318	0.0113773	Non statistically significant
TUBGCP2	0.278041	0.0110969	Non statistically significant
TUBGCP2	0.328378	0.00780174	Non statistically significant
TUBGCP2	-0.637063	1.94e-06	Non statistically significant
TUBGCP3	0.344771	0.1032	Non statistically significant
TUBGCP3	0.109741	0.261458	Non statistically significant
TUBGCP3	-0.117214	0.347606	Non statistically significant
TUBGCP4	0.424504	0.00503034	Non statistically significant
TUBGCP5	-0.193295	0.0235297	Non statistically significant
TUBGCP5	-0.358584	0.0577474	Non statistically significant
TUBGCP6	0.134318	0.0508808	Non statistically significant
TUBGCP6	0.756583	1.01e-05	Non statistically significant
TXNDC2	-0.72328	0.0490869	Non statistically significant
TXNDC2	0.357581	0.350798	Non statistically significant
TYRO3	-0.0210282	0.79135	Non statistically significant
TYRO3	0.458028	0.000949579	Non statistically significant
UBB	-0.794719	0.00115779	Non statistically significant
UBE2B	0.65608	7.3e-05	Non statistically significant
UBE2B	0.324249	0.0116791	Non statistically significant
UBE2B	-0.348308	0.382037	Non statistically significant
UBE2B	0.918568	0.00668957	Non statistically significant
UBE2B	-0.0188436	0.787834	Non statistically significant
UBE2B	-0.179202	0.643201	Non statistically significant
UBR2	0.230361	0.00704901	Non statistically significant
UBR2	0.244153	0.267993	Non statistically significant
UBR2	0.417115	7.66e-05	Non statistically significant
USP42	-0.66101	0.00169156	Non statistically significant
USP42	-0.333452	0.0279595	Non statistically significant
USP42	0.220704	0.0429166	Non statistically significant
USP9Y	0.321369	0.00537678	Non statistically significant
USP9Y	0.0826709	0.80434	Non statistically significant
VIPAS39	0.496554	9.21e-05	Non statistically significant
VIPAS39	-0.303214	0.0489616	Non statistically significant
WASHC5	-0.411262	0.028265	Non statistically significant
WBP2NL	0.164576	0.114716	Non statistically significant
WDR48	0.342549	0.000621349	Non statistically significant
WDR48	-0.400954	0.0866068	Non statistically significant
WFDC2	0.411835	0.000372362	Non statistically significant
WFDC2	-0.751621	0.154692	Non statistically significant
WFDC2	-0.0696429	0.629651	Non statistically significant
WIPF3	0.0411805	0.864492	Non statistically significant
WIPF3	0.168319	0.120661	Non statistically significant
WIPF3	0.0740207	0.436422	Non statistically significant
WNT4	0.247169	0.00200643	Non statistically significant
WNT4	0.399733	0.000561657	Non statistically significant
WNT4	-0.240482	0.0816642	Non statistically significant
WNT5A	-0.101942	0.687019	Non statistically significant
XRCC2	0.740978	0.00198688	Non statistically significant
XRN2	0.115432	0.191971	Non statistically significant
YBX3	0.118479	0.122354	Non statistically significant
YBX3	0.430362	0.000605503	Non statistically significant
YTHDC1	0.290242	0.00156072	Non statistically significant
YTHDC1	-0.148165	0.382498	Non statistically significant
YTHDC2	-0.299163	0.170945	Non statistically significant
YTHDC2	0.0772269	0.809759	Non statistically significant
YTHDC2	-0.42259	0.0228809	Non statistically significant
YTHDC2	0.178702	0.712324	Non statistically significant
YY1	-0.662237	0.0231092	Non statistically significant
YY1	0.0360669	0.82152	Non statistically significant
YY1	0.177173	0.0758185	Non statistically significant
YY1	0.384875	0.00192394	Non statistically significant
YY1	-0.0455301	0.815262	Non statistically significant
ZCWPW1	-0.041893	0.599133	Non statistically significant
ZCWPW1	-0.523673	4.42e-05	Non statistically significant
ZFP41	0.00360235	0.980898	Non statistically significant
ZFP41	0.26879	0.0930389	Non statistically significant
ZFP41	-0.491748	0.0257005	Non statistically significant
ZFP42	0.0181471	0.97242	Non statistically significant
ZFP42	0.546572	0.240848	Non statistically significant
ZFP42	0.198526	0.140127	Non statistically significant
ZFY	-0.00307017	0.977704	Non statistically significant
ZGLP1	0.493056	0.000509557	Non statistically significant
ZMYND15	-0.00236893	0.983567	Non statistically significant
ZNF296	0.0248143	0.798942	Non statistically significant
ZNF318	-0.139323	0.396994	Non statistically significant
ZNF35	0.0906151	0.630781	Non statistically significant
ZNF541	0.263657	0.401095	Non statistically significant
ZNF628	0.342389	0.0428029	Non statistically significant
ZSCAN2	-0.228378	0.361122	Non statistically significant
ZSCAN2	0.18031	0.0855681	Non statistically significant
ZSCAN21	-0.295156	0.0712724	Non statistically significant
ZW10	-0.462874	0.00439865	Non statistically significant

## Sheet: NOA vs OA (testicle)
NOA vs OA (testicle)
SYMBOL	logFC	Adjusted P-Value	Conclusion
SPANXA1	-4.8752	2.888e-09	Downregulated
ROPN1B	-4.3022	2.5163e-05	Downregulated
GTSF1	-4.2599	2.6183e-06	Downregulated
BRIP1	-4.1128	2.9964e-13	Downregulated
PTTG1	-3.8516	7.3743e-11	Downregulated
DUSP13	-3.8152	9.1701e-09	Downregulated
RIMBP3	-3.4536	2.4534e-05	Downregulated
TTK	-3.4279	2.5208e-07	Downregulated
KIF18A	-3.3391	6.3882e-08	Downregulated
CDC25C	-3.3008	3.5669e-09	Downregulated
SPA17	-3.2658	5.8505e-05	Downregulated
CCDC136	-3.2511	0.00012953	Downregulated
NEK2	-3.2108	2.464e-05	Downregulated
C9orf24	-3.1907	6.7268e-07	Downregulated
TESMIN	-3.1833	0.00011045	Downregulated
OVOL1	-3.1619	0.00019007	Downregulated
DPCD	-3.0735	1.0849e-06	Downregulated
RPL39L	-3.0505	3.5973e-05	Downregulated
SLC2A14	-3.0394	2.4342e-06	Downregulated
MEIOB	-3.0128	0.0010851	Downregulated
SGO2	-2.9814	8.7788e-06	Downregulated
CATSPER1	-2.9686	4.6082e-08	Downregulated
NCAPH	-2.9478	5.9655e-08	Downregulated
DZIP1	-2.9192	2.0391e-06	Downregulated
SYCE2	-2.9112	0.00035525	Downregulated
GALNTL5	-2.9105	4.1702e-08	Downregulated
HOOK1	-2.8483	8.2383e-09	Downregulated
TBC1D21	-2.8458	6.4642e-08	Downregulated
TRIP13	-2.8281	5.0622e-08	Downregulated
CABS1	-2.826	1.038e-09	Downregulated
SYCP2	-2.8019	0.00024669	Downregulated
TEX19	-2.7861	0.0042194	Downregulated
ODF1	-2.7783	6.919e-07	Downregulated
TNP1	-2.7764	5.5531e-05	Downregulated
TNP2	-2.7749	1.373e-10	Downregulated
GALNT3	-2.7659	4.2697e-06	Downregulated
PRSS21	-2.7651	0.00028048	Downregulated
DDX20	-2.7526	2.383e-07	Downregulated
TDRD9	-2.7408	0.0018893	Downregulated
STAG3	-2.7201	0.0013165	Downregulated
MEA1	-2.7135	7.23e-09	Downregulated
TSSK1B	-2.6992	1.3187e-07	Downregulated
VCX	-2.6829	0.0094937	Downregulated
CKS2	-2.6788	0.00028699	Downregulated
CATSPER3	-2.6325	1.3579e-06	Downregulated
SHCBP1L	-2.5884	0.00010422	Downregulated
NPM2	-2.586	6.6167e-10	Downregulated
GPX4	-2.547	1.0178e-07	Downregulated
TBPL1	-2.5405	8.8494e-06	Downregulated
AURKC	-2.54	0.00022329	Downregulated
SPATA16	-2.5298	9.5702e-05	Downregulated
PDILT	-2.4849	1.1476e-07	Downregulated
OAZ3	-2.4838	9.271e-06	Downregulated
CYLC2	-2.4458	1.1446e-06	Downregulated
ODF2	-2.4388	5.2423e-05	Downregulated
SPATA19	-2.436	5.3728e-06	Downregulated
TCFL5	-2.4235	1.575e-06	Downregulated
TSSK4	-2.419	6.1943e-07	Downregulated
YBX2	-2.4179	0.00042482	Downregulated
MNS1	-2.4106	5.983e-06	Downregulated
TDRD12	-2.4081	0.001108	Downregulated
ACSBG2	-2.4018	8.7157e-06	Downregulated
C11orf80	-2.3878	4.185e-07	Downregulated
CYLC1	-2.3847	1.2834e-07	Downregulated
SPATA24	-2.3533	3.1838e-06	Downregulated
SUN3	-2.3468	2.6746e-05	Downregulated
TUBGCP4	-2.3346	4.3785e-09	Downregulated
TPPP2	-2.3303	0.00013969	Downregulated
GMCL1	-2.3175	7.2434e-09	Downregulated
HORMAD1	-2.2857	0.0015327	Downregulated
SPATA25	-2.2613	1.2857e-07	Downregulated
AURKA	-2.256	6.9075e-10	Downregulated
ADIG	-2.2477	7.9043e-12	Downregulated
CCIN	-2.2394	2.4299e-06	Downregulated
PKMYT1	-2.2336	1.0011e-05	Downregulated
DDX25	-2.2223	0.00028715	Downregulated
CDC25A	-2.2114	4.6512e-07	Downregulated
CNTRL	-2.2106	2.2994e-05	Downregulated
MYCBP	-2.2004	1.4174e-06	Downregulated
OOEP	-2.1987	0.0045561	Downregulated
ADAM18	-2.1815	3.214e-07	Downregulated
CFAP157	-2.178	3.3889e-08	Downregulated
RNF151	-2.1704	4.2356e-06	Downregulated
ADAM29	-2.1521	7.2145e-07	Downregulated
STRBP	-2.1391	3.3349e-07	Downregulated
PSME4	-2.1377	2.5171e-07	Downregulated
SPACA1	-2.115	2.4736e-05	Downregulated
TSPY3	-2.1108	0.019556	Downregulated
MORN2	-2.1046	5.6727e-06	Downregulated
PGAM2	-2.0968	8.1387e-05	Downregulated
METTL3	-2.0838	1.2819e-09	Downregulated
SUN5	-2.0697	3.3244e-07	Downregulated
ADAD1	-2.0615	0.00021421	Downregulated
SLX4	-2.0435	7.6949e-06	Downregulated
PRM2	-2.0382	0.00035431	Downregulated
TUBB8	-2.0261	7.9289e-05	Downregulated
SPAG8	-2.0181	0.00173	Downregulated
KLHDC3	-1.9953	1.7187e-09	Downregulated
TUBG1	-1.988	2.3738e-06	Downregulated
CCNB2	-1.9807	4.0203e-09	Downregulated
MYBL1	-1.9801	5.6503e-05	Downregulated
PSMC3IP	-1.977	3.2843e-05	Downregulated
PRM1	-1.9654	0.00068646	Downregulated
CNBD2	-1.9642	5.7481e-09	Downregulated
CDC20	-1.9615	6.0386e-09	Downregulated
SLC26A8	-1.9314	6.5393e-05	Downregulated
RAD51D	-1.9296	1.2515e-08	Downregulated
CLMN	-1.9029	2.0597e-05	Downregulated
ATAT1	-1.901	1.5744e-08	Downregulated
TSSK2	-1.8986	0.0037985	Downregulated
CALR3	-1.8846	0.00051751	Downregulated
SPATA9	-1.8745	9.9927e-07	Downregulated
KLHL10	-1.8633	1.0016e-05	Downregulated
MAK	-1.8622	1.5817e-05	Downregulated
DDX4	-1.8604	0.0037568	Downregulated
REC114	-1.8555	0.00041423	Downregulated
CDY2A	-1.8528	3.9416e-10	Downregulated
ADCY10	-1.8307	2.263e-05	Downregulated
KDM3A	-1.8247	7.1622e-06	Downregulated
ODF3	-1.8045	5.5588e-08	Downregulated
BRDT	-1.8035	0.00010281	Downregulated
TXNDC2	-1.8005	1.8526e-06	Downregulated
SOHLH2	-1.7985	0.0010696	Downregulated
USP42	-1.7981	4.6954e-05	Downregulated
PRKACG	-1.7935	1.1111e-05	Downregulated
SPATA31E1	-1.7866	1.8535e-08	Downregulated
CCDC87	-1.7798	0.00031522	Downregulated
CREM	-1.7672	4.3183e-05	Downregulated
CATSPERD	-1.7668	4.6236e-05	Downregulated
TDRD7	-1.7634	0.00038669	Downregulated
TUBG2	-1.7515	1.9456e-06	Downregulated
SPDYA	-1.7308	0.00040714	Downregulated
CCNE2	-1.7222	2.4138e-06	Downregulated
DND1	-1.706	0.010142	Downregulated
NDC80	-1.7023	2.2975e-06	Downregulated
MAJIN	-1.7013	0.0053205	Downregulated
SPATA6L	-1.6989	3.7567e-05	Downregulated
BAG6	-1.6973	4.06e-05	Downregulated
CNTD1	-1.6873	0.00032692	Downregulated
EIF5A2	-1.6854	5.5209e-06	Downregulated
TSSK3	-1.6757	4.5201e-07	Downregulated
SYCP3	-1.6735	0.0071097	Downregulated
TSSK6	-1.669	1.3142e-06	Downregulated
NME8	-1.6619	6.6507e-05	Downregulated
HORMAD2	-1.6579	0.0010665	Downregulated
BPY2B	-1.6567	1.5618e-05	Downregulated
SYCE3	-1.6558	0.017756	Downregulated
TSGA10	-1.6544	4.607e-05	Downregulated
DPY19L2	-1.6418	0.00021951	Downregulated
PIWIL2	-1.6374	0.039853	Downregulated
TDRKH	-1.6294	0.0011998	Downregulated
CCNE1	-1.6277	0.00016196	Downregulated
GGN	-1.6212	0.00029487	Downregulated
DMRTC2	-1.6047	0.0055872	Downregulated
ODF4	-1.5956	1.3776e-05	Downregulated
MROH2B	-1.595	1.5915e-05	Downregulated
PMFBP1	-1.5925	0.0001129	Downregulated
MEIOC	-1.5902	0.0027455	Downregulated
PIWIL1	-1.5902	0.00056147	Downregulated
TERB1	-1.5848	0.00089957	Downregulated
ELL3	-1.561	8.9992e-05	Downregulated
PRM3	-1.5596	3.8526e-06	Downregulated
LRGUK	-1.5572	2.6617e-06	Downregulated
HSF2BP	-1.5527	0.0012476	Downregulated
ZNF628	-1.5489	1.99e-06	Downregulated
STK35	-1.5487	3.293e-07	Downregulated
SLC9C1	-1.5483	5.7714e-07	Downregulated
CCDC63	-1.5342	8.666e-05	Downregulated
EXD1	-1.5241	0.0022555	Downregulated
RFX2	-1.5182	4.7739e-05	Downregulated
TXNRD3	-1.5142	0.00088916	Downregulated
SPAG4	-1.507	0.00081404	Downregulated
MEIG1	-1.5062	0.0010219	Downregulated
SPEM1	-1.5043	3.722e-06	Downregulated
PROK2	-1.5032	0.0018457	Downregulated
ZNF35	-1.5029	3.303e-05	Downregulated
DRC7	-1.4972	0.017896	Downregulated
SPATA22	-1.4889	0.0019855	Downregulated
TTC21A	-1.4889	0.00061392	Downregulated
NKAPL	-1.4858	9.158e-05	Downregulated
ASF1B	-1.4844	0.00061116	Downregulated
FAM9B	-1.4837	0.017769	Downregulated
CATSPERB	-1.4826	0.00071635	Downregulated
SLC25A31	-1.4736	0.0043221	Downregulated
RAD21L1	-1.4731	0.0001392	Downregulated
CCNA1	-1.4665	0.0020113	Downregulated
SMC1B	-1.4663	0.011903	Downregulated
TEX11	-1.4598	0.0086086	Downregulated
BNC1	-1.4536	0.0057314	Downregulated
SIAH1	-1.4342	2.8376e-05	Downregulated
TEX15	-1.394	0.013028	Downregulated
RNF114	-1.3864	2.6239e-06	Downregulated
NR2C2	-1.3835	4.1463e-07	Downregulated
TCP11	-1.3788	0.0097311	Downregulated
ANAPC11	-1.3771	3.3543e-05	Downregulated
RNF17	-1.3712	0.0066576	Downregulated
SPATA20	-1.3664	1.8575e-05	Downregulated
ANAPC7	-1.3627	1.9973e-05	Downregulated
LZTFL1	-1.3552	0.00028374	Downregulated
ZW10	-1.3459	1.9874e-05	Downregulated
NANOS3	-1.3349	0.034771	Downregulated
CATSPER2	-1.3159	0.0086485	Downregulated
SMC2	-1.2962	8.5252e-06	Downregulated
TBATA	-1.2859	2.6601e-06	Downregulated
CSNK2A2	-1.2843	0.00018954	Downregulated
RSPH1	-1.2741	0.0015856	Downregulated
CEP131	-1.2727	0.0021016	Downregulated
SPATA32	-1.2632	8.8768e-05	Downregulated
SBF1	-1.2618	0.0016541	Downregulated
DMC1	-1.2586	0.0066703	Downregulated
MSH4	-1.2463	0.00068935	Downregulated
ACE	-1.2287	0.00068018	Downregulated
BOLL	-1.2243	0.0042481	Downregulated
ANAPC2	-1.2207	0.000435	Downregulated
SPIRE1	-1.2154	5.0637e-07	Downregulated
ESPL1	-1.2055	9.3466e-06	Downregulated
IFT81	-1.2055	0.024266	Downregulated
AGFG1	-1.2031	0.00033383	Downregulated
HSPA2	-1.1958	0.0079666	Downregulated
SMC3	-1.1948	0.018407	Downregulated
RNF212	-1.1905	0.0091705	Downregulated
BORA	-1.1831	5.1272e-05	Downregulated
RBBP8	-1.1821	0.010006	Downregulated
TDRP	-1.1771	0.008095	Downregulated
SYCP1	-1.1744	0.011271	Downregulated
TSNAXIP1	-1.1737	0.00050059	Downregulated
TDRD6	-1.1734	0.0022324	Downregulated
DAZAP1	-1.1712	0.00060371	Downregulated
KATNAL1	-1.1685	0.000876	Downregulated
SNRPA1	-1.167	4.532e-06	Downregulated
ANAPC10	-1.1533	1.4093e-05	Downregulated
CATSPERG	-1.1522	0.010532	Downregulated
TDRD1	-1.1444	0.00022131	Downregulated
NCAPH2	-1.1241	0.00021084	Downregulated
ZNF318	-1.1201	0.0055244	Downregulated
SLC22A16	-1.1191	0.0023798	Downregulated
CATSPER4	-1.1137	1.8151e-05	Downregulated
ASZ1	-1.1084	0.010695	Downregulated
SPATC1L	-1.0999	0.0081864	Downregulated
ZSCAN2	-1.0907	6.1645e-05	Downregulated
ROS1	-1.0901	0.013489	Downregulated
ZMYND15	-1.0784	8.7928e-06	Downregulated
BUB3	-1.0776	2.6585e-05	Downregulated
PAQR5	-1.0742	0.035406	Downregulated
ANAPC15	-1.0675	0.0060168	Downregulated
TEX12	-1.0646	0.013942	Downregulated
RBMY1B	-1.0398	0.04512	Downregulated
PAFAH1B3	-1.0359	0.0060676	Downregulated
HMGB2	-1.0352	0.0026385	Downregulated
SCAPER	-1.0267	0.0028994	Downregulated
TBC1D20	-1.015	0.00014622	Downregulated
THEG	-1.0095	0.0010032	Downregulated
FAM9A	-1.0028	0.030359	Downregulated
WDR48	-1.0007	0.00067671	Downregulated
LFNG	1.0572	0.011359	Upregulated
SUN2	1.0636	0.00079863	Upregulated
DNMT3A	1.0842	0.00039061	Upregulated
PUM1	1.1035	2.8257e-05	Upregulated
JAM3	1.1109	2.7484e-06	Upregulated
RPS6KA2	1.1387	3.005e-05	Upregulated
ANAPC4	1.15	0.00096963	Upregulated
MSX2	1.1555	0.002325	Upregulated
LGR4	1.1607	8.5839e-05	Upregulated
SYNE1	1.1649	3.7707e-06	Upregulated
PGM3	1.1766	5.774e-05	Upregulated
UBR2	1.1802	7.2493e-05	Upregulated
SMAD4	1.19	4.535e-05	Upregulated
SYNE2	1.2304	4.0259e-05	Upregulated
TYRO3	1.2465	0.012006	Upregulated
ACTR2	1.2468	0.00037903	Upregulated
FAM50A	1.252	8.2067e-05	Upregulated
LRRC8A	1.2537	8.3441e-05	Upregulated
AR	1.2639	0.00082141	Upregulated
MERTK	1.2658	0.014933	Upregulated
NPR2	1.2691	0.00042901	Upregulated
CRTAP	1.3323	0.0016705	Upregulated
ATM	1.355	0.00028048	Upregulated
ACOX1	1.3658	0.00015355	Upregulated
AP3B1	1.411	9.0887e-06	Upregulated
LRRK2	1.4403	2.6227e-05	Upregulated
GJA1	1.4565	0.00015198	Upregulated
BTBD18	1.517	0.00091117	Upregulated
RAI14	1.5397	0.0012481	Upregulated
BCL2L2	1.6426	2.368e-06	Upregulated
INSR	1.7279	2.2694e-05	Upregulated
MYH9	1.7555	0.00064162	Upregulated
BCL6	1.8207	4.1819e-05	Upregulated
ATRX	1.8283	7.164e-05	Upregulated
IGF2R	1.9861	6.6977e-08	Upregulated
RGN	2.4958	0.0018757	Upregulated
ADAMTS2	0.22337	0.27583	Non statistically significant
ADCYAP1R1	0.37156	0.20014	Non statistically significant
ALKBH5	-0.50022	0.07241	Non statistically significant
ANAPC13	-0.68097	0.024423	Non statistically significant
ANAPC5	0.40329	0.17178	Non statistically significant
ANKRD49	0.85829	0.00086695	Non statistically significant
ARID4A	0.73664	0.016585	Non statistically significant
ARID4B	0.17891	0.46053	Non statistically significant
ARMC2	-0.81002	0.0006011	Non statistically significant
ARNTL	0.75581	0.0008675	Non statistically significant
ATP1A4	-0.024174	0.92505	Non statistically significant
ATP2B4	0.96093	1.073e-05	Non statistically significant
AXL	0.81918	0.022894	Non statistically significant
AZIN2	-0.84459	0.00052867	Non statistically significant
B4GALNT1	-0.068422	0.80845	Non statistically significant
BAX	0.86717	0.0015452	Non statistically significant
BCAP31	0.68391	0.002599	Non statistically significant
BCL2L1	-0.72173	0.0018649	Non statistically significant
BCL2L10	0.53064	0.017323	Non statistically significant
BCL2L11	-0.94137	0.00018308	Non statistically significant
BIRC3	0.35352	0.5883	Non statistically significant
BRCA2	-0.96063	0.013859	Non statistically significant
BRD2	0.14991	0.48705	Non statistically significant
BTG1	0.43273	0.35217	Non statistically significant
C3orf62	-0.74492	0.0095887	Non statistically significant
CADM1	0.64693	0.17356	Non statistically significant
CCNB3	-0.45075	0.15923	Non statistically significant
CCNI	0.11006	0.67431	Non statistically significant
CDC16	-0.11437	0.73003	Non statistically significant
CDC26	0.81768	0.0019743	Non statistically significant
CDC27	-0.72937	0.0080169	Non statistically significant
CDK16	0.063698	0.86736	Non statistically significant
CELF3	-0.20213	0.50385	Non statistically significant
CETN2	0.78942	0.012438	Non statistically significant
CFAP69	-0.90651	0.049085	Non statistically significant
CFAP97	-0.40575	0.042954	Non statistically significant
CHFR	-0.78427	0.020612	Non statistically significant
CIB1	-0.50948	0.041015	Non statistically significant
CLDN11	0.80277	0.00047545	Non statistically significant
CLOCK	-0.4803	0.10838	Non statistically significant
CNR1	0.58201	0.008702	Non statistically significant
CREB3L4	0.60051	0.085553	Non statistically significant
CRKL	0.44529	0.066555	Non statistically significant
CYP26B1	0.60258	0.0096839	Non statistically significant
DAZ2	-0.98514	0.013823	Non statistically significant
DAZL	-0.90342	0.026503	Non statistically significant
DEDD	-0.65604	0.004874	Non statistically significant
DHX36	-0.014346	0.95239	Non statistically significant
DIAPH2	0.97146	0.00028057	Non statistically significant
DNM2	-0.22101	0.42486	Non statistically significant
DNMT3L	-0.0091605	0.96802	Non statistically significant
DUSP1	0.28507	0.53076	Non statistically significant
E2F1	-0.8771	0.014723	Non statistically significant
EDN1	0.92245	0.049475	Non statistically significant
EDNRA	0.87859	0.0044667	Non statistically significant
ERCC1	0.051459	0.85302	Non statistically significant
EREG	-0.6216	0.2246	Non statistically significant
FAM9C	-0.53044	0.13185	Non statistically significant
FANCD2	-0.88777	0.00085054	Non statistically significant
FIGNL1	-0.38864	0.10852	Non statistically significant
FKBP6	-0.72951	0.030338	Non statistically significant
FMN2	-0.033928	0.91682	Non statistically significant
FOXA3	-0.18669	0.5633	Non statistically significant
FOXJ1	-0.72367	0.025321	Non statistically significant
FOXJ2	0.74802	0.040363	Non statistically significant
FOXJ3	0.85335	0.00081701	Non statistically significant
FSHR	-0.36835	0.20348	Non statistically significant
FZR1	-0.62279	0.0032197	Non statistically significant
GAL3ST1	-0.46278	0.19857	Non statistically significant
GAMT	0.54505	0.42402	Non statistically significant
GGNBP2	-0.57506	0.005105	Non statistically significant
GHSR	0.70705	0.0024652	Non statistically significant
GK2	-0.94016	0.0010963	Non statistically significant
GLI1	0.085365	0.92273	Non statistically significant
GOLGA2	0.58071	0.0070079	Non statistically significant
GOLGA3	0.61312	0.0083152	Non statistically significant
GORASP2	-0.074531	0.71853	Non statistically significant
HERC2	0.79068	0.00094541	Non statistically significant
HERPUD2	-0.98903	3.6021e-05	Non statistically significant
HFM1	-0.13882	0.66128	Non statistically significant
HOXA10	0.17086	0.43866	Non statistically significant
HSF2	-0.75741	0.043366	Non statistically significant
HSPB11	-0.072209	0.76288	Non statistically significant
HUS1	-0.80797	0.01318	Non statistically significant
HUS1B	-0.98579	0.0032879	Non statistically significant
IFT27	-0.72109	0.0022618	Non statistically significant
IL1A	0.46107	0.29858	Non statistically significant
IMMP2L	0.26298	0.39453	Non statistically significant
ING2	0.079403	0.74439	Non statistically significant
INHBB	-0.065992	0.86967	Non statistically significant
INPP5B	-0.53412	0.017287	Non statistically significant
INSL3	0.50477	0.0045623	Non statistically significant
IQCG	-0.34544	0.064129	Non statistically significant
JAG2	-0.29714	0.42383	Non statistically significant
KDM2B	-0.59393	0.046844	Non statistically significant
KHDRBS1	0.18014	0.39597	Non statistically significant
KIT	-0.00013524	0.99978	Non statistically significant
KLC3	0.28633	0.19563	Non statistically significant
KMT2D	0.84929	0.01317	Non statistically significant
KRT9	-0.086331	0.72851	Non statistically significant
LARP7	0.6954	0.0041118	Non statistically significant
LIF	0.40867	0.66042	Non statistically significant
LIMK2	0.5268	0.09355	Non statistically significant
M1AP	-0.84526	0.01193	Non statistically significant
MAEL	-0.75995	0.038974	Non statistically significant
MAPK15	-0.26895	0.21151	Non statistically significant
MCMDC2	-1.1215	0.077	Non statistically significant
MEI1	-0.57913	0.15174	Non statistically significant
METTL14	-0.22008	0.28648	Non statistically significant
MLH1	-0.9818	0.0019565	Non statistically significant
MLH3	0.64935	0.14109	Non statistically significant
MORC1	-0.66491	0.19906	Non statistically significant
MOS	-0.5095	0.022343	Non statistically significant
MOV10L1	-0.8705	0.097268	Non statistically significant
MSH6	0.23967	0.64715	Non statistically significant
MST1	-0.9905	0.026283	Non statistically significant
MSX1	0.16257	0.70216	Non statistically significant
MYCBPAP	-0.84009	0.0026225	Non statistically significant
NANOS1	0.53523	0.28639	Non statistically significant
NBN	0.38057	0.25	Non statistically significant
NCAPD3	0.11933	0.65065	Non statistically significant
NDRG3	0.53971	0.2399	Non statistically significant
NLRP14	-0.73491	0.0018076	Non statistically significant
NME5	-0.46027	0.22138	Non statistically significant
NOTCH1	0.18636	0.54813	Non statistically significant
NPHP1	-0.55499	0.0050933	Non statistically significant
NPPC	0.24555	0.54583	Non statistically significant
NR0B1	0.83969	0.0022316	Non statistically significant
NUMA1	0.79258	0.0036584	Non statistically significant
OSGIN2	-0.017856	0.96813	Non statistically significant
PAFAH1B2	0.71098	0.00064364	Non statistically significant
PAIP2	-0.44256	0.11765	Non statistically significant
PANX1	0.86424	0.0081477	Non statistically significant
PAQR7	-0.53667	0.018881	Non statistically significant
PAQR8	0.56497	0.15407	Non statistically significant
PATZ1	0.92967	0.00016769	Non statistically significant
PAX5	0.082326	0.7072	Non statistically significant
PCDH11Y	0.42438	0.073856	Non statistically significant
PCYT1B	0.29154	0.32854	Non statistically significant
PDE3A	-0.3903	0.069023	Non statistically significant
PDIK1L	-0.067925	0.8787	Non statistically significant
PHC2	-0.14885	0.67661	Non statistically significant
PIWIL4	-0.60752	0.15477	Non statistically significant
PLD6	-0.48504	0.18197	Non statistically significant
PLEKHA1	-0.29428	0.34943	Non statistically significant
PNLDC1	-0.86359	0.047392	Non statistically significant
PPP2CA	0.39361	0.064075	Non statistically significant
PPP2R1A	0.77361	0.0038242	Non statistically significant
PRDM9	-0.855	0.019778	Non statistically significant
PRDX4	-0.55681	0.068663	Non statistically significant
PSMA8	-0.93855	0.018989	Non statistically significant
PSMD13	0.23356	0.37671	Non statistically significant
PTN	0.96764	7.8306e-05	Non statistically significant
RAD21	0.10737	0.72936	Non statistically significant
RAD23B	0.42158	0.021149	Non statistically significant
RAD50	0.060503	0.85111	Non statistically significant
RB1	0.72699	0.013841	Non statistically significant
RBM7	0.29412	0.44485	Non statistically significant
REC8	-0.80808	0.0031134	Non statistically significant
RGS2	0.83833	0.0017061	Non statistically significant
RPA1	0.41537	0.15174	Non statistically significant
RPL10L	-0.9404	0.0004156	Non statistically significant
RUVBL1	-0.68678	0.0017188	Non statistically significant
SCMH1	-0.68497	0.0065795	Non statistically significant
SERPINA5	0.55947	0.0019732	Non statistically significant
SETX	-0.43717	0.076534	Non statistically significant
SGO1	-0.63283	0.00061649	Non statistically significant
SGPL1	0.37732	0.14752	Non statistically significant
SHISA6	0.9947	0.074752	Non statistically significant
SIRT1	0.19233	0.59949	Non statistically significant
SIRT2	-0.11382	0.6897	Non statistically significant
SLC4A2	0.68955	0.019672	Non statistically significant
SLCO4C1	0.45968	0.20483	Non statistically significant
SOD1	0.16028	0.71081	Non statistically significant
SOHLH1	-0.96619	0.080165	Non statistically significant
SOX17	0.82711	0.00010577	Non statistically significant
SOX8	0.47451	0.019573	Non statistically significant
SOX9	0.39168	0.46836	Non statistically significant
SPATA2	-0.40422	0.08028	Non statistically significant
SPATA5	-0.70862	0.0057099	Non statistically significant
SPATA6	-0.93028	0.00046119	Non statistically significant
SPEF2	-0.64194	0.014657	Non statistically significant
SPIN1	-0.54628	0.0024602	Non statistically significant
SPIRE2	-0.48964	0.067421	Non statistically significant
SPO11	-0.77776	0.083486	Non statistically significant
SPOCD1	-0.4917	0.46334	Non statistically significant
SRC	0.9571	0.01395	Non statistically significant
SSTR2	-0.31814	0.33908	Non statistically significant
SSTR3	0.92929	0.056547	Non statistically significant
STAG1	0.80347	0.0034602	Non statistically significant
STK11	-0.4439	0.026168	Non statistically significant
STRA8	-0.52119	0.096358	Non statistically significant
SUN1	0.40835	0.11135	Non statistically significant
SYCE1	-0.43872	0.52177	Non statistically significant
SYCP2L	-0.41076	0.27975	Non statistically significant
SYNE3	0.17502	0.70987	Non statistically significant
TAF4B	0.40004	0.092576	Non statistically significant
TAF7L	0.4826	0.050828	Non statistically significant
TDRD5	-0.24253	0.59266	Non statistically significant
TESK2	-0.31989	0.19463	Non statistically significant
TEX14	-0.8006	0.08781	Non statistically significant
TMEM119	-0.067994	0.73309	Non statistically significant
TOP3A	-0.65926	0.0030239	Non statistically significant
TPGS1	0.91952	0.00080274	Non statistically significant
TSNAX	0.75802	0.0095978	Non statistically significant
TSPAN8	0.77321	0.28517	Non statistically significant
TUBGCP2	0.064288	0.87804	Non statistically significant
TUBGCP3	-0.63882	0.093178	Non statistically significant
TUBGCP5	-0.44268	0.19484	Non statistically significant
TUBGCP6	0.28094	0.42354	Non statistically significant
UBE2B	0.53587	0.0024473	Non statistically significant
USP9Y	0.75451	0.0035883	Non statistically significant
VIPAS39	0.76181	0.0029296	Non statistically significant
WFDC2	0.33902	0.67241	Non statistically significant
WNT4	0.59287	0.028224	Non statistically significant
XRCC2	-0.73717	0.00032706	Non statistically significant
XRN2	-0.25066	0.47148	Non statistically significant
YBX3	-0.89695	0.012122	Non statistically significant
YTHDC1	0.97539	0.0007334	Non statistically significant
YTHDC2	-0.88946	0.002251	Non statistically significant
YTHDF2	0.32453	0.14152	Non statistically significant
YY1	0.80071	0.00011489	Non statistically significant
ZCWPW1	-0.40298	0.15505	Non statistically significant
ZFP41	0.055489	0.77065	Non statistically significant
ZFP42	-0.84556	0.028288	Non statistically significant
ZFY	-0.081957	0.69523	Non statistically significant
ZSCAN21	0.3126	0.13968	Non statistically significant

## Sheet: Testicle vs Ovary (6 wpc)
Testicle vs Ovary (6 wpc)
SYMBOL	logFC	Adjusted P-Value	Conclusion
GGNBP2	-4.39111	0.00450657	Downregulated
RAD21L1	-3.79133	2.71114e-06	Downregulated
HORMAD1	-3.65892	6.2901e-13	Downregulated
TDRD12	-2.89631	9.61968e-11	Downregulated
NME8	-2.89066	0.0429714	Downregulated
GTSF1	-2.80613	4.1405e-08	Downregulated
OOEP	-2.69768	1.0797e-07	Downregulated
SYCE1	-2.68251	0.0024829	Downregulated
BRDT	-2.6466	1.9926e-09	Downregulated
MEIOB	-2.61321	1.77826e-06	Downregulated
TP63	-2.52139	0.000115212	Downregulated
TEX11	-2.47636	0.000194748	Downregulated
DDX4	-2.37969	0.000427875	Downregulated
FAM9C	-2.37501	0.000258576	Downregulated
NANOS3	-2.2791	4.41272e-12	Downregulated
ADAD1	-1.9775	0.00267431	Downregulated
MAEL	-1.94637	2.2507e-06	Downregulated
DAZL	-1.93673	0.000537531	Downregulated
DND1	-1.83466	9.10501e-06	Downregulated
TDRD1	-1.81546	0.00530528	Downregulated
ZNF296	-1.80763	0.000235478	Downregulated
TSPAN8	-1.65909	0.00621891	Downregulated
SPATA22	-1.63563	0.00289269	Downregulated
MAJIN	-1.6296	0.0391857	Downregulated
TUBB8	-1.61956	0.0422529	Downregulated
KIT	-1.61148	5.92882e-13	Downregulated
ZFP42	-1.58486	5.94259e-07	Downregulated
SPATA31E1	-1.50579	0.00484874	Downregulated
B4GALNT1	-1.50247	0.00489839	Downregulated
FMN2	-1.45468	0.00146883	Downregulated
ACE	-1.45	2.95973e-09	Downregulated
RNF17	-1.4463	0.024295	Downregulated
SYCP3	-1.35543	0.0298339	Downregulated
CCIN	-1.34243	0.0158957	Downregulated
CNR1	-1.17417	0.00621891	Downregulated
SLCO4C1	-1.1543	0.0100277	Downregulated
H1-6	-1.10751	0.0203595	Downregulated
CATSPERG	-1.02868	0.0226542	Downregulated
GLI1	1.0851	2.13318e-06	Upregulated
RGN	1.32897	0.0112451	Upregulated
PCYT1B	1.33597	4.62272e-07	Upregulated
CADM1	1.39916	3.10412e-08	Upregulated
EREG	2.93616	1.07061e-05	Upregulated
INHBB	3.21396	4.12487e-10	Upregulated
SERPINA5	4.05882	2.29805e-12	Upregulated
SOX9	4.27686	1.25866e-28	Upregulated
PCDH11Y	5.40514	1.46154e-18	Upregulated
USP9Y	8.73313	4.06623e-167	Upregulated
ZFY	8.76387	6.57655e-195	Upregulated
ACOX1	-0.150071	0.63319	Non statistically significant
ACSBG2	-0.450297	0.672701	Non statistically significant
ACTR2	0.13991	0.801733	Non statistically significant
ACTR3	0.316479	0.138662	Non statistically significant
ACVR2A	-0.0585795	1	Non statistically significant
ADAM18	1.5345	0.823385	Non statistically significant
ADAM28	-0.560341	0.28423	Non statistically significant
ADAM29	-3.95643	0.105354	Non statistically significant
ADAMTS2	0.81504	0.0191327	Non statistically significant
ADCY10	-0.470762	0.652751	Non statistically significant
ADCYAP1R1	0.219909	0.850459	Non statistically significant
ADGRG2	0.00419887	1	Non statistically significant
ADIG	-3.63859	0.302271	Non statistically significant
AGFG1	-0.104132	0.884275	Non statistically significant
ALKBH5	0.0318434	1	Non statistically significant
ANAPC1	-0.289591	0.209731	Non statistically significant
ANAPC10	0.0438293	1	Non statistically significant
ANAPC11	0.16728	0.758507	Non statistically significant
ANAPC13	0.0156404	1	Non statistically significant
ANAPC15	-0.0795923	1	Non statistically significant
ANAPC16	0.235786	0.458777	Non statistically significant
ANAPC2	-0.0455139	1	Non statistically significant
ANAPC4	-0.316692	0.327878	Non statistically significant
ANAPC5	0.0406075	1	Non statistically significant
ANAPC7	-0.0318573	1	Non statistically significant
ANKRD31	-0.496059	0.286455	Non statistically significant
ANKRD49	0.0911213	0.987649	Non statistically significant
AP3B1	0.237295	0.450951	Non statistically significant
APOB	-0.165095	1	Non statistically significant
AR	-0.0787236	1	Non statistically significant
ARID4A	-0.08601	0.943573	Non statistically significant
ARID4B	0.0551361	1	Non statistically significant
ARMC2	0.241087	0.704148	Non statistically significant
ARNTL	0.0250501	1	Non statistically significant
ASF1B	0.557185	0.0916601	Non statistically significant
ASPM	0.200554	0.796037	Non statistically significant
ASZ1	-1.45009	0.544585	Non statistically significant
ATAT1	-2.93814	0.883594	Non statistically significant
ATM	0.092319	0.979085	Non statistically significant
ATP1A4	-0.741972	0.90542	Non statistically significant
ATP2B4	0.611814	0.0303384	Non statistically significant
ATRX	-0.113471	0.90108	Non statistically significant
AURKA	-0.0266285	1	Non statistically significant
AURKC	0.491269	0.801307	Non statistically significant
AXL	0.570706	0.00693051	Non statistically significant
AZIN2	-0.145516	0.98944	Non statistically significant
BAD	0.0883742	1	Non statistically significant
BAG6	0.253523	1	Non statistically significant
BAX	-0.243587	0.640799	Non statistically significant
BCAP31	0.037885	1	Non statistically significant
BCL2L1	-0.028922	1	Non statistically significant
BCL2L10	0.581237	0.760293	Non statistically significant
BCL2L11	-0.492496	0.0292871	Non statistically significant
BCL2L2	0.192379	0.678436	Non statistically significant
BCL2L2-PABPN1	0	1	Non statistically significant
BCL6	-0.526741	0.273763	Non statistically significant
BIRC3	0.587543	0.52817	Non statistically significant
BNC1	-0.236711	0.623164	Non statistically significant
BOLL	-0.857495	0.751319	Non statistically significant
BORA	0.240543	0.744765	Non statistically significant
BPY2	0	1	Non statistically significant
BPY2B	0	1	Non statistically significant
BPY2C	0	1	Non statistically significant
BRCA2	0.0584629	1	Non statistically significant
BRD2	0.217017	1	Non statistically significant
BRIP1	0.177699	0.801733	Non statistically significant
BTBD18	-0.37067	0.752282	Non statistically significant
BTG1	-0.532144	0.0501114	Non statistically significant
BUB1	0.452942	0.195745	Non statistically significant
BUB1B	-0.250006	0.543096	Non statistically significant
BUB3	0.0919106	0.923457	Non statistically significant
C11orf80	0.0143937	1	Non statistically significant
C14orf39	0.0123648	1	Non statistically significant
C1orf146	-0.94855	0.580725	Non statistically significant
C3orf62	0.0289617	1	Non statistically significant
C9orf24	0.19913	1	Non statistically significant
CABS1	-0.0678047	1	Non statistically significant
CALR	0.380402	0.0399394	Non statistically significant
CALR3	0.0152424	1	Non statistically significant
CATSPER1	1.75739	0.283788	Non statistically significant
CATSPER2	-0.451159	0.811562	Non statistically significant
CATSPER3	-0.160326	1	Non statistically significant
CATSPER4	0.879985	0.664466	Non statistically significant
CATSPERB	0	1	Non statistically significant
CATSPERD	-0.707755	0.801392	Non statistically significant
CATSPERZ	-0.275514	1	Non statistically significant
CCDC136	-0.225458	0.784979	Non statistically significant
CCDC169-SOHLH2	0	1	Non statistically significant
CCDC63	-0.847762	0.760039	Non statistically significant
CCDC87	-0.433982	0.639643	Non statistically significant
CCNA1	-0.530451	0.727972	Non statistically significant
CCNB1IP1	0.146105	0.868264	Non statistically significant
CCNB2	0.0770652	1	Non statistically significant
CCNB3	-0.35971	0.720901	Non statistically significant
CCNE1	0.0688168	1	Non statistically significant
CCNE2	0.569653	0.204345	Non statistically significant
CCNI	-0.0978104	0.97297	Non statistically significant
CDC16	-0.098743	0.901325	Non statistically significant
CDC20	0.165081	0.826696	Non statistically significant
CDC23	0.0350676	1	Non statistically significant
CDC25A	-0.309618	0.448473	Non statistically significant
CDC25B	-0.326567	0.144366	Non statistically significant
CDC25C	0.42684	0.208877	Non statistically significant
CDC26	0.334526	0.677408	Non statistically significant
CDC27	0.314166	0.142217	Non statistically significant
CDK16	0.196121	0.448815	Non statistically significant
CDK2	0.139931	0.789895	Non statistically significant
CDY1	0	1	Non statistically significant
CDY1B	0	1	Non statistically significant
CDY2A	0	1	Non statistically significant
CDY2B	0	1	Non statistically significant
CDYL	-0.094868	0.885405	Non statistically significant
CELF3	-0.68974	0.280273	Non statistically significant
CEP131	-0.0970521	0.973664	Non statistically significant
CETN2	0.0869529	0.963136	Non statistically significant
CFAP157	0.209976	0.932093	Non statistically significant
CFAP54	-0.125715	1	Non statistically significant
CFAP69	0.128172	1	Non statistically significant
CFAP97	0.16417	0.608085	Non statistically significant
CHD5	0.0770605	1	Non statistically significant
CHFR	0.0115364	1	Non statistically significant
CIB1	0.195931	0.799487	Non statistically significant
CKS2	0.159227	0.836627	Non statistically significant
CLDN11	0.638767	0.38132	Non statistically significant
CLMN	0.391403	0.49202	Non statistically significant
CLOCK	0.0245063	1	Non statistically significant
CNBD2	0.0752187	1	Non statistically significant
CNTD1	-0.212968	1	Non statistically significant
CNTRL	0.278094	0.344228	Non statistically significant
CREB3L4	-0.0160942	1	Non statistically significant
CREM	0.47239	0.0811082	Non statistically significant
CRKL	0.128856	0.782811	Non statistically significant
CRTAP	0.0541691	1	Non statistically significant
CSNK2A2	-0.151112	0.775568	Non statistically significant
CYLC1	0	1	Non statistically significant
CYLC2	0.417301	1	Non statistically significant
CYP26B1	0.393179	0.443575	Non statistically significant
DAZ1	0	1	Non statistically significant
DAZ2	0	1	Non statistically significant
DAZ3	1.52718	0.800833	Non statistically significant
DAZ4	0	1	Non statistically significant
DAZAP1	-0.00227498	1	Non statistically significant
DDX20	-0.0565436	1	Non statistically significant
DDX25	-0.179431	0.934698	Non statistically significant
DEDD	0.0484004	1	Non statistically significant
DEFB118	0	1	Non statistically significant
DHX36	-0.200533	0.619428	Non statistically significant
DIAPH2	-0.465882	0.134225	Non statistically significant
DLEC1	0.164401	0.992274	Non statistically significant
DMC1	-0.237368	0.839645	Non statistically significant
DMRT1	0.365607	0.678989	Non statistically significant
DMRTC2	-2.24832	0.523424	Non statistically significant
DNM2	0.180626	0.581018	Non statistically significant
DNMT3A	-0.268423	0.262599	Non statistically significant
DNMT3L	-4.02664	0.123675	Non statistically significant
DPCD	0.204263	0.788525	Non statistically significant
DPY19L2	0.137036	1	Non statistically significant
DRC7	0.910561	0.210502	Non statistically significant
DUSP1	0.469629	0.846037	Non statistically significant
DUSP13	-0.515246	1	Non statistically significant
DZIP1	0.246032	0.478455	Non statistically significant
E2F1	0.321729	0.555295	Non statistically significant
EDN1	-0.555963	0.498352	Non statistically significant
EDNRA	0.50563	0.386186	Non statistically significant
EFCAB9	0.484272	0.867369	Non statistically significant
EIF5A2	0.747805	0.0374806	Non statistically significant
ELL3	0.349666	0.65309	Non statistically significant
ERCC1	0.136743	0.802613	Non statistically significant
ESPL1	-0.357897	0.369583	Non statistically significant
EXD1	-1.80552	0.112731	Non statistically significant
EXO1	0.0293703	1	Non statistically significant
FAM50A	0.207467	0.722926	Non statistically significant
FAM9A	0.707718	0.99964	Non statistically significant
FAM9B	-0.618545	0.756232	Non statistically significant
FANCA	-0.340234	0.409209	Non statistically significant
FANCD2	-0.027544	1	Non statistically significant
FBXO43	0.230368	0.864327	Non statistically significant
FBXO5	0.278385	0.40392	Non statistically significant
FIGLA	-3.08887	0.247501	Non statistically significant
FIGNL1	0.1386	0.792237	Non statistically significant
FKBP6	-1.66742	0.16817	Non statistically significant
FOXA3	-1.04767	0.149637	Non statistically significant
FOXJ1	0.437899	0.968012	Non statistically significant
FOXJ2	0.0736666	1	Non statistically significant
FOXJ3	-0.179541	0.525821	Non statistically significant
FSHB	1.07396	0.866288	Non statistically significant
FSHR	0.393324	0.969026	Non statistically significant
FZR1	-0.00416841	1	Non statistically significant
GAL3ST1	0.404072	0.964965	Non statistically significant
GALNT3	0.19363	0.983789	Non statistically significant
GALNTL5	-4.33306	0.125743	Non statistically significant
GAMT	0.434559	0.409091	Non statistically significant
GGN	-0.329276	0.878804	Non statistically significant
GGT1	0.448571	0.611162	Non statistically significant
GHSR	0.233452	1	Non statistically significant
GJA1	0.291039	0.661075	Non statistically significant
GJB3	-0.197865	1	Non statistically significant
GK2	0	1	Non statistically significant
GMCL1	-0.0611485	1	Non statistically significant
GMCL2	0.16505	1	Non statistically significant
GOLGA2	-0.0134853	1	Non statistically significant
GOLGA3	-0.0793787	0.944956	Non statistically significant
GORASP2	0.109832	0.856186	Non statistically significant
GPR3	0.0687049	1	Non statistically significant
GPX4	0.0980914	0.986782	Non statistically significant
H1-1	0.39209	0.380665	Non statistically significant
H1-7	0.445101	1	Non statistically significant
H1-8	-0.862545	0.959534	Non statistically significant
H2AX	0.42963	0.109612	Non statistically significant
H3-3A	0.14374	0.844841	Non statistically significant
HERC2	0.0195091	1	Non statistically significant
HERC4	-0.0231956	1	Non statistically significant
HERPUD2	-0.00720681	1	Non statistically significant
HEXB	0.405747	0.0475798	Non statistically significant
HFM1	-0.529968	0.286455	Non statistically significant
HMGB2	0.157855	0.799487	Non statistically significant
HOOK1	0.201291	0.665113	Non statistically significant
HORMAD2	-0.754839	0.801392	Non statistically significant
HOXA10	0.339916	1	Non statistically significant
HOXA11	0.855407	0.914663	Non statistically significant
HSF2	0.164063	0.797344	Non statistically significant
HSF2BP	-0.0395165	1	Non statistically significant
HSPA2	0.247076	0.941684	Non statistically significant
HSPB11	0.361901	0.297221	Non statistically significant
HUS1	-0.459818	0.103756	Non statistically significant
HUS1B	0.521226	0.799487	Non statistically significant
IFT20	0.264109	0.614261	Non statistically significant
IFT27	0.22223	0.663728	Non statistically significant
IFT81	0.143058	0.817539	Non statistically significant
IGF2R	0.0277176	1	Non statistically significant
IL1A	0.345374	0.88025	Non statistically significant
IMMP2L	-0.122598	0.973433	Non statistically significant
INCENP	-0.149398	0.800833	Non statistically significant
ING2	-0.0913825	1	Non statistically significant
INPP5B	-0.0293111	1	Non statistically significant
INSL3	-0.764494	0.330372	Non statistically significant
INSR	0.211567	0.539019	Non statistically significant
IQCG	0.162889	0.787527	Non statistically significant
JAG2	-0.415823	0.689923	Non statistically significant
JAM3	0.560514	0.00211274	Non statistically significant
KATNAL1	-0.0100228	1	Non statistically significant
KDM2B	-0.301097	0.239541	Non statistically significant
KDM3A	0.092067	0.986161	Non statistically significant
KHDRBS1	-0.109518	0.897911	Non statistically significant
KIF18A	0.257256	0.614261	Non statistically significant
KLC3	0.0384168	1	Non statistically significant
KLHDC3	0.137568	0.786675	Non statistically significant
KLHL10	-1.00356	0.156847	Non statistically significant
KMT2D	-0.312135	0.826696	Non statistically significant
KRT9	3.08765	0.46523	Non statistically significant
LARP7	-0.0699241	1	Non statistically significant
LFNG	-0.215374	0.844763	Non statistically significant
LGR4	-0.024225	1	Non statistically significant
LIF	0.231716	1	Non statistically significant
LIMK2	0.300545	0.153042	Non statistically significant
LRGUK	-0.0918802	1	Non statistically significant
LRRC8A	0.105492	0.846231	Non statistically significant
LRRK2	0.692981	0.590236	Non statistically significant
LZTFL1	-0.00392556	1	Non statistically significant
M1AP	-0.948447	0.0592167	Non statistically significant
MAK	-0.402929	0.6847	Non statistically significant
MAPK15	-1.54511	0.799487	Non statistically significant
MARF1	-1.01856	0.800205	Non statistically significant
MAS1	-4.01726	0.0559924	Non statistically significant
MASTL	0.126677	0.91301	Non statistically significant
MCMDC2	0.0429157	1	Non statistically significant
MDK	-0.463378	0.0418229	Non statistically significant
MEA1	0.233274	0.483875	Non statistically significant
MEI1	0.777307	0.369557	Non statistically significant
MEI4	-0.544922	0.160263	Non statistically significant
MEIG1	-0.657782	0.712176	Non statistically significant
MEIKIN	-0.016036	1	Non statistically significant
MEIOC	0.188212	0.986341	Non statistically significant
MERTK	-0.144301	0.932744	Non statistically significant
METTL14	0.0998177	0.929762	Non statistically significant
METTL3	0.0936155	0.954895	Non statistically significant
MGAT4D	0.184566	1	Non statistically significant
MLH1	0.0504392	1	Non statistically significant
MLH3	0.308011	0.127814	Non statistically significant
MND1	-0.269989	0.716522	Non statistically significant
MNS1	0.457786	0.502036	Non statistically significant
MORC1	-1.27507	0.161439	Non statistically significant
MORN2	0.238581	0.733416	Non statistically significant
MOS	0	1	Non statistically significant
MOV10L1	-0.198631	1	Non statistically significant
MRE11	-0.288346	0.278046	Non statistically significant
MROH2B	0.746414	0.79987	Non statistically significant
MSH4	-0.906887	0.222796	Non statistically significant
MSH5	0	1	Non statistically significant
MSH6	-0.336758	0.104391	Non statistically significant
MST1	0.0523668	1	Non statistically significant
MSX1	0.243312	0.972339	Non statistically significant
MSX2	-0.142833	0.995128	Non statistically significant
MYBL1	0.0954149	1	Non statistically significant
MYCBP	0.104358	1	Non statistically significant
MYCBPAP	-0.268927	0.859958	Non statistically significant
MYH9	0.27277	0.640297	Non statistically significant
NANOS1	-0.305872	0.458035	Non statistically significant
NANOS2	-3.99026	0.0577991	Non statistically significant
NBN	0.341107	0.0801002	Non statistically significant
NCAPD2	0.173093	0.619085	Non statistically significant
NCAPD3	0.0962814	0.933028	Non statistically significant
NCAPH	0.145197	0.851486	Non statistically significant
NCAPH2	-0.0799103	0.98997	Non statistically significant
NDC1	0.030794	1	Non statistically significant
NDC80	0.159677	0.841383	Non statistically significant
NDRG3	0.145882	0.78421	Non statistically significant
NEK2	0.367424	0.245074	Non statistically significant
NKAPL	0.266167	0.869615	Non statistically significant
NLRP14	-0.423223	0.732412	Non statistically significant
NME5	0.0746577	1	Non statistically significant
NOBOX	-1.5187	0.7552	Non statistically significant
NOTCH1	0.498913	0.46085	Non statistically significant
NPAP1	-0.568866	0.78421	Non statistically significant
NPHP1	-0.0995523	0.997768	Non statistically significant
NPM2	-0.192803	1	Non statistically significant
NPPC	0.464748	0.912085	Non statistically significant
NPR2	-0.00803299	1	Non statistically significant
NR0B1	0.202253	0.949095	Non statistically significant
NR2C2	-0.120106	0.852686	Non statistically significant
NSUN2	-0.174741	0.558915	Non statistically significant
NUF2	0.451528	0.243537	Non statistically significant
NUMA1	-0.102736	0.870471	Non statistically significant
OAZ3	-0.740052	0.337396	Non statistically significant
ODF1	-0.793288	1	Non statistically significant
ODF2	0.138346	0.816899	Non statistically significant
ODF3	-0.184318	1	Non statistically significant
ODF4	0.66984	1	Non statistically significant
OR7C1	1.31428	0.883594	Non statistically significant
OSGIN2	-0.0131716	1	Non statistically significant
OVOL1	0.660954	0.968114	Non statistically significant
PAFAH1B2	-0.0373456	1	Non statistically significant
PAFAH1B3	-0.0762413	1	Non statistically significant
PAIP2	0.112338	0.902721	Non statistically significant
PANX1	0.34404	0.124197	Non statistically significant
PAQR5	0.352262	0.618177	Non statistically significant
PAQR7	0.477525	0.132883	Non statistically significant
PAQR8	0.167855	0.684897	Non statistically significant
PARP11	-0.057956	1	Non statistically significant
PATZ1	-0.187233	0.514464	Non statistically significant
PAX5	-0.298595	1	Non statistically significant
PDE3A	0.195262	0.958875	Non statistically significant
PDIK1L	0.0192248	1	Non statistically significant
PDILT	1.54307	0.895682	Non statistically significant
PGAM2	-0.395407	0.669633	Non statistically significant
PGM3	0.106417	0.826684	Non statistically significant
PHC2	0.010769	1	Non statistically significant
PIWIL1	0.834929	1	Non statistically significant
PIWIL2	-0.61523	0.575575	Non statistically significant
PIWIL3	-0.154861	1	Non statistically significant
PIWIL4	-0.0111515	1	Non statistically significant
PKMYT1	-0.404791	0.495759	Non statistically significant
PLCB1	-0.663884	0.00212895	Non statistically significant
PLD6	0.144428	0.981029	Non statistically significant
PLEKHA1	0.0599047	1	Non statistically significant
PLK1	0.0819105	1	Non statistically significant
PMCH	0.0248076	1	Non statistically significant
PMFBP1	-0.109659	1	Non statistically significant
PNLDC1	-1.74875	0.144618	Non statistically significant
PPP2CA	0.082655	0.932831	Non statistically significant
PPP2R1A	-0.0713468	0.977835	Non statistically significant
PRDM7	-0.88612	0.829705	Non statistically significant
PRDM9	0.746418	0.9103	Non statistically significant
PRDX4	-0.0833229	0.993505	Non statistically significant
PRKACG	0.156514	1	Non statistically significant
PRKAG1	0.0163038	1	Non statistically significant
PRM1	2.7404	0.521832	Non statistically significant
PRM2	-2.26545	0.641392	Non statistically significant
PRM3	3.53971	0.346398	Non statistically significant
PROK2	0.62363	0.930662	Non statistically significant
PRSS21	-2.04419	0.0521281	Non statistically significant
PSMA8	1.17231	0.584127	Non statistically significant
PSMC3IP	-0.0168199	1	Non statistically significant
PSMD13	-0.0322145	1	Non statistically significant
PSME4	0.53125	0.215623	Non statistically significant
PTN	0.302219	0.617605	Non statistically significant
PTTG1	0.363967	0.39397	Non statistically significant
PUM1	-0.143166	0.726628	Non statistically significant
RACGAP1	-0.468808	0.123807	Non statistically significant
RAD1	0.119423	0.844739	Non statistically significant
RAD21	0.0327279	1	Non statistically significant
RAD23B	0.0336312	1	Non statistically significant
RAD50	-0.0696868	1	Non statistically significant
RAD51	-0.415565	0.288424	Non statistically significant
RAD51AP1	0.412972	0.211244	Non statistically significant
RAD51B	-0.240201	0.686489	Non statistically significant
RAD51C	0.245866	0.585693	Non statistically significant
RAD51D	0.155973	0.893679	Non statistically significant
RAD54B	0.114881	0.961838	Non statistically significant
RAD54L	-0.0935549	1	Non statistically significant
RAI14	0.156679	0.847713	Non statistically significant
RB1	0.352535	0.164107	Non statistically significant
RBBP8	0.0269227	1	Non statistically significant
RBM7	0.00786793	1	Non statistically significant
RBMY1B	0	1	Non statistically significant
RBMY1F	1.51309	0.778853	Non statistically significant
RBMY1J	0	1	Non statistically significant
REC114	0.0349296	1	Non statistically significant
REC8	-0.205394	0.78687	Non statistically significant
RFX2	0.205092	0.885405	Non statistically significant
RGS2	0.292942	0.734805	Non statistically significant
RHBDD1	-0.18429	0.550402	Non statistically significant
RIMBP3	-0.713267	0.416863	Non statistically significant
RIMBP3B	0.156064	1	Non statistically significant
RIMBP3C	0.248271	1	Non statistically significant
RNF114	-0.0390053	1	Non statistically significant
RNF151	-1.06316	0.674059	Non statistically significant
RNF212	0.153451	1	Non statistically significant
RNF212B	0.274803	0.891483	Non statistically significant
ROPN1B	0.775558	0.530886	Non statistically significant
ROS1	2.65089	0.158249	Non statistically significant
RPA1	-0.125532	0.834919	Non statistically significant
RPL10L	-1.17809	0.167103	Non statistically significant
RPL39L	-0.5122	0.444837	Non statistically significant
RPS6KA2	-0.18172	0.835718	Non statistically significant
RSPH1	0.00846784	1	Non statistically significant
RUVBL1	-0.294346	0.232354	Non statistically significant
SBF1	0.0243457	1	Non statistically significant
SCAPER	-0.162759	0.799487	Non statistically significant
SCMH1	0.035941	1	Non statistically significant
SEBOX	-0.0325238	1	Non statistically significant
SEPTIN1	-0.376573	0.72665	Non statistically significant
SEPTIN12	2.27316	0.373706	Non statistically significant
SEPTIN2	0.256322	0.436643	Non statistically significant
SEPTIN4	0.213441	0.901639	Non statistically significant
SEPTIN6	0.313354	0.223231	Non statistically significant
SEPTIN7	0.368868	0.0387942	Non statistically significant
SETX	-0.179896	0.610153	Non statistically significant
SFMBT1	-0.321562	0.312864	Non statistically significant
SGO1	-0.182648	0.866288	Non statistically significant
SGO2	0.381031	0.373127	Non statistically significant
SGPL1	0.116977	0.799487	Non statistically significant
SHCBP1L	-0.902186	0.686879	Non statistically significant
SHISA6	-0.627742	0.356065	Non statistically significant
SHOC1	-0.516431	0.370374	Non statistically significant
SIAH1	-0.316738	0.423481	Non statistically significant
SIRT1	-0.156999	0.676567	Non statistically significant
SIRT2	0.351669	0.157871	Non statistically significant
SKIL	0.301017	0.324496	Non statistically significant
SLC22A16	0.47553	0.945146	Non statistically significant
SLC25A31	0.307095	1	Non statistically significant
SLC26A8	0.204308	1	Non statistically significant
SLC2A14	-0.288185	0.830298	Non statistically significant
SLC2A8	0.40878	0.235972	Non statistically significant
SLC4A2	0.405563	0.047184	Non statistically significant
SLC9C1	-0.0865683	1	Non statistically significant
SLX4	0.0330939	1	Non statistically significant
SMAD4	0.18397	0.49016	Non statistically significant
SMC1A	-0.394552	0.0297268	Non statistically significant
SMC1B	-0.429122	0.861361	Non statistically significant
SMC2	0.172648	0.655545	Non statistically significant
SMC3	-0.00326776	1	Non statistically significant
SMC4	0.128838	0.931265	Non statistically significant
SNRPA1	0.264321	0.598081	Non statistically significant
SOD1	-0.0260835	1	Non statistically significant
SOHLH1	-3.60279	0.0890239	Non statistically significant
SOHLH2	-1.17237	0.357253	Non statistically significant
SOX17	-0.957766	1.17764e-05	Non statistically significant
SOX8	0.0178906	1	Non statistically significant
SPA17	0.0481224	1	Non statistically significant
SPACA1	-1.16074	0.800833	Non statistically significant
SPAG11B	0	1	Non statistically significant
SPAG4	0.328505	0.797344	Non statistically significant
SPAG8	-0.121913	1	Non statistically significant
SPANXA1	-1.45283	0.804076	Non statistically significant
SPANXA2	1.52161	0.884667	Non statistically significant
SPATA16	-0.816578	0.769552	Non statistically significant
SPATA19	0	1	Non statistically significant
SPATA2	-0.214507	0.619932	Non statistically significant
SPATA20	-0.0537949	1	Non statistically significant
SPATA24	0.362497	0.644739	Non statistically significant
SPATA25	-0.148839	1	Non statistically significant
SPATA31A1	-1.45857	0.800833	Non statistically significant
SPATA31A3	-2.759	0.51126	Non statistically significant
SPATA31A5	0	1	Non statistically significant
SPATA31A6	1.14889	0.949748	Non statistically significant
SPATA31A7	0	1	Non statistically significant
SPATA31C2	-0.51008	0.822832	Non statistically significant
SPATA31D1	-3.62685	0.098699	Non statistically significant
SPATA31D3	0	1	Non statistically significant
SPATA31D4	0	1	Non statistically significant
SPATA32	-1.55806	0.318639	Non statistically significant
SPATA46	0.427125	0.869019	Non statistically significant
SPATA48	0.71008	1	Non statistically significant
SPATA5	-0.135924	0.763758	Non statistically significant
SPATA6	-0.547206	0.0488877	Non statistically significant
SPATA6L	0.184506	1	Non statistically significant
SPATA9	-0.365052	0.781029	Non statistically significant
SPATC1L	2.73592	0.423737	Non statistically significant
SPDYA	-0.480262	0.870471	Non statistically significant
SPEF2	0.209334	0.811362	Non statistically significant
SPEM1	-0.932271	0.884877	Non statistically significant
SPIN1	-0.117035	0.773509	Non statistically significant
SPIRE1	-0.0135134	1	Non statistically significant
SPIRE2	-0.273265	0.760862	Non statistically significant
SPO11	2.2316	0.549997	Non statistically significant
SPOCD1	-0.29285	1	Non statistically significant
SRC	-0.0991892	0.982167	Non statistically significant
SSTR1	0.207779	1	Non statistically significant
SSTR2	1.09683	0.293977	Non statistically significant
SSTR3	0.00640806	1	Non statistically significant
STAG1	-0.0631877	0.973646	Non statistically significant
STAG2	0.166749	0.704688	Non statistically significant
STAG3	0.189493	0.949095	Non statistically significant
STK11	0.0672451	1	Non statistically significant
STK35	-0.389898	0.0215388	Non statistically significant
STRA8	-1.02336	0.798871	Non statistically significant
STRBP	0.0294787	1	Non statistically significant
SUN1	0.129755	0.784979	Non statistically significant
SUN2	0.10417	0.917211	Non statistically significant
SUN3	-0.135514	1	Non statistically significant
SUN5	-2.27092	0.707935	Non statistically significant
SYCE1L	0.269663	0.921901	Non statistically significant
SYCE2	0.279492	0.905823	Non statistically significant
SYCE3	0.174369	1	Non statistically significant
SYCP1	-0.318149	0.971025	Non statistically significant
SYCP2	0.285625	0.908425	Non statistically significant
SYCP2L	-0.454549	0.566829	Non statistically significant
SYNE1	-0.464584	0.229339	Non statistically significant
SYNE2	0.0418275	1	Non statistically significant
SYNE3	-0.0416724	1	Non statistically significant
SYNE4	0.155095	1	Non statistically significant
TAF1L	-0.0132073	1	Non statistically significant
TAF4B	-0.223732	0.741942	Non statistically significant
TAF7L	1.04257	0.265519	Non statistically significant
TBATA	0.496191	0.982167	Non statistically significant
TBC1D20	0.00328408	1	Non statistically significant
TBC1D21	-0.834537	0.640297	Non statistically significant
TBPL1	0.0534453	1	Non statistically significant
TCFL5	0.287321	0.400101	Non statistically significant
TCP11	0.858081	0.343644	Non statistically significant
TDRD5	-0.545144	0.489485	Non statistically significant
TDRD6	-0.468254	0.716522	Non statistically significant
TDRD7	-0.691899	0.000783455	Non statistically significant
TDRD9	-1.02971	0.297114	Non statistically significant
TDRKH	-0.987623	0.000184385	Non statistically significant
TDRP	-0.214891	0.764772	Non statistically significant
TERB1	-0.62451	0.761055	Non statistically significant
TESK1	9.18173e-05	1	Non statistically significant
TESK2	-0.0785849	1	Non statistically significant
TESMIN	0.154446	1	Non statistically significant
TEX12	1.33611	0.29337	Non statistically significant
TEX14	-0.559995	0.760441	Non statistically significant
TEX15	0.786718	0.114478	Non statistically significant
TEX19	-1.08212	0.625621	Non statistically significant
THEG	0.992079	0.815944	Non statistically significant
TMEM119	0.518669	0.472231	Non statistically significant
TMEM203	0.11318	0.884667	Non statistically significant
TNP1	-1.78235	0.3136	Non statistically significant
TNP2	0	1	Non statistically significant
TOP2A	0.321432	0.352425	Non statistically significant
TOP3A	-0.0325672	1	Non statistically significant
TOPAZ1	-1.79871	0.0611551	Non statistically significant
TPGS1	0.32416	0.642148	Non statistically significant
TPPP2	-0.485015	1	Non statistically significant
TRIM27	0	1	Non statistically significant
TRIP13	0.00137041	1	Non statistically significant
TSGA10	0.119625	1	Non statistically significant
TSNAX	0.102977	0.971227	Non statistically significant
TSNAXIP1	-0.122043	1	Non statistically significant
TSPY1	0	1	Non statistically significant
TSPY10	0	1	Non statistically significant
TSPY2	0	1	Non statistically significant
TSPY3	0	1	Non statistically significant
TSPY4	0	1	Non statistically significant
TSPY8	0	1	Non statistically significant
TSSK1B	-0.593183	0.670685	Non statistically significant
TSSK2	0	1	Non statistically significant
TSSK3	-0.23991	0.952695	Non statistically significant
TSSK4	-0.284941	0.860281	Non statistically significant
TSSK6	0.0139496	1	Non statistically significant
TTC21A	-0.018682	1	Non statistically significant
TTK	0.0273685	1	Non statistically significant
TUBG1	-0.146898	0.84882	Non statistically significant
TUBG2	-0.0344008	1	Non statistically significant
TUBGCP2	0.0200841	1	Non statistically significant
TUBGCP3	-0.0295823	1	Non statistically significant
TUBGCP4	0.0397948	1	Non statistically significant
TUBGCP5	-0.253952	0.961838	Non statistically significant
TUBGCP6	-0.154527	0.826684	Non statistically significant
TXNDC2	1.61992	0.744407	Non statistically significant
TXNDC8	1.02672	0.900006	Non statistically significant
TXNRD3	-0.124055	0.889156	Non statistically significant
TYRO3	0.209898	0.519311	Non statistically significant
UBB	0.179196	0.727402	Non statistically significant
UBE2B	0.0138643	1	Non statistically significant
UBR2	0.211428	0.360186	Non statistically significant
USP17L2	0.62035	0.807569	Non statistically significant
USP42	-0.191462	0.547272	Non statistically significant
UTP14C	-0.0358009	1	Non statistically significant
VCX	1.15936	0.858691	Non statistically significant
VIPAS39	0.147488	0.799487	Non statistically significant
WASHC5	-0.0569689	1	Non statistically significant
WBP2NL	0.0830995	1	Non statistically significant
WDR33	-0.253621	0.245074	Non statistically significant
WDR48	-0.105271	0.8327	Non statistically significant
WEE2	0	1	Non statistically significant
WFDC2	0.825625	0.316129	Non statistically significant
WIPF3	0.395937	0.634719	Non statistically significant
WNT4	0.103691	1	Non statistically significant
WNT5A	0.112159	0.926245	Non statistically significant
XRCC2	-0.0831865	1	Non statistically significant
XRN2	-0.101133	0.852361	Non statistically significant
YBX2	-0.299617	0.982167	Non statistically significant
YBX3	-0.05502	1	Non statistically significant
YTHDC1	0.156257	1	Non statistically significant
YTHDC2	-0.00171112	1	Non statistically significant
YTHDF2	-0.111745	0.799487	Non statistically significant
YY1	0.0409727	1	Non statistically significant
ZCWPW1	-0.260848	0.868212	Non statistically significant
ZFP41	-0.0317922	1	Non statistically significant
ZGLP1	0.131212	1	Non statistically significant
ZMYND15	-1.08027	0.538392	Non statistically significant
ZNF318	-0.305203	0.241593	Non statistically significant
ZNF35	-0.073557	1	Non statistically significant
ZNF541	0.0820685	1	Non statistically significant
ZNF628	-0.420877	0.383574	Non statistically significant
ZSCAN2	-0.241735	0.455109	Non statistically significant
ZSCAN21	0.0355939	1	Non statistically significant
ZW10	0.226343	0.573539	Non statistically significant

## Sheet: Testicle vs Ovary (9 wpc)
Testicle vs Ovary (9 wpc)
SYMBOL	logFC	Adjusted P-Value	Conclusion
DNMT3L	-5.53674	0.00424558	Downregulated
HOXA11	-5.07349	0.0111266	Downregulated
FIGLA	-4.8284	0.00303282	Downregulated
GALNTL5	-4.70019	0.0305105	Downregulated
STRA8	-4.42648	1.38741e-06	Downregulated
CYLC2	-4.14476	0.044646	Downregulated
DMRTC2	-3.98449	0.000922784	Downregulated
VCX	-3.9612	0.0277276	Downregulated
HOXA10	-3.70744	0.00171203	Downregulated
HORMAD2	-3.66393	0.00088151	Downregulated
DUSP13	-3.57564	0.0122748	Downregulated
SMC1B	-3.51789	4.10276e-10	Downregulated
RIMBP3C	-3.37603	0.0115039	Downregulated
OOEP	-3.339	1.01968e-15	Downregulated
SPEM1	-3.31963	0.0482699	Downregulated
TDRD1	-3.28326	1.25123e-09	Downregulated
PAX5	-3.28245	3.4631e-06	Downregulated
SLC25A31	-3.24752	1.06921e-05	Downregulated
CCNA1	-3.07776	3.72542e-09	Downregulated
MEI1	-3.02318	8.82334e-12	Downregulated
SPO11	-3.00988	0.0228348	Downregulated
HORMAD1	-2.98442	2.2568e-10	Downregulated
GTSF1	-2.92472	4.43598e-10	Downregulated
BRDT	-2.87529	3.10473e-12	Downregulated
FKBP6	-2.86763	2.61645e-05	Downregulated
EXD1	-2.86409	3.98331e-05	Downregulated
SYCE1	-2.80666	0.000139839	Downregulated
TEX14	-2.79601	1.94123e-07	Downregulated
MAJIN	-2.65011	3.0018e-07	Downregulated
PRSS21	-2.58427	0.000580105	Downregulated
TDRD12	-2.55585	1.37891e-09	Downregulated
TEX11	-2.47053	4.43105e-06	Downregulated
CCIN	-2.4415	3.55428e-07	Downregulated
CNR1	-2.41171	7.93042e-12	Downregulated
TP63	-2.40592	0.000108581	Downregulated
NANOS3	-2.40274	2.06898e-14	Downregulated
TESMIN	-2.39129	0.000114907	Downregulated
PRDM9	-2.38906	0.00936439	Downregulated
MEIOB	-2.38794	4.94327e-07	Downregulated
TEX19	-2.37968	0.0108921	Downregulated
TOPAZ1	-2.3769	0.000608262	Downregulated
FAM9C	-2.37484	3.45298e-05	Downregulated
TERB1	-2.31858	7.45698e-05	Downregulated
DAZL	-2.30713	2.44625e-06	Downregulated
M1AP	-2.28351	2.2568e-10	Downregulated
ASZ1	-2.24799	0.0351901	Downregulated
SYCP3	-2.23448	1.81152e-06	Downregulated
YBX2	-2.20812	0.000359786	Downregulated
FMN2	-2.20525	1.61659e-08	Downregulated
ZFP42	-2.20422	6.1842e-14	Downregulated
CHD5	-2.18869	8.35097e-05	Downregulated
RAD21L1	-2.11928	0.00218568	Downregulated
SPOCD1	-2.11522	0.0090182	Downregulated
KLHL10	-2.11458	8.27732e-06	Downregulated
MAEL	-2.07184	3.10867e-08	Downregulated
ANKRD31	-2.03673	1.56635e-15	Downregulated
SPATA31D1	-2.02693	0.0172111	Downregulated
DDX4	-1.95193	0.00103165	Downregulated
CATSPERD	-1.94507	0.00705348	Downregulated
SOHLH2	-1.93917	0.00371166	Downregulated
MOV10L1	-1.91651	0.000210215	Downregulated
TDRD9	-1.88099	0.00105343	Downregulated
BNC1	-1.83295	4.22222e-25	Downregulated
ADAD1	-1.77421	0.000813236	Downregulated
ZNF296	-1.76774	5.51768e-05	Downregulated
SOHLH1	-1.74641	0.0175349	Downregulated
SSTR2	-1.74099	0.00810482	Downregulated
H1-6	-1.72925	2.35734e-06	Downregulated
SYCP2	-1.7084	5.48467e-05	Downregulated
MND1	-1.68018	1.04528e-12	Downregulated
TDRD5	-1.6743	3.9898e-06	Downregulated
PIWIL2	-1.65074	0.000358104	Downregulated
GMCL2	-1.64216	0.00243827	Downregulated
FOXA3	-1.58552	0.000819799	Downregulated
RPL10L	-1.57955	0.0046858	Downregulated
STAG3	-1.55883	1.3562e-06	Downregulated
TCP11	-1.55751	0.00187071	Downregulated
PIWIL3	-1.5507	0.0167429	Downregulated
SPATA22	-1.55056	0.000680875	Downregulated
DMC1	-1.48852	1.37864e-07	Downregulated
SPATA31E1	-1.4829	0.00291659	Downregulated
PLCB1	-1.46655	1.58656e-16	Downregulated
ZCWPW1	-1.45461	1.78901e-05	Downregulated
KIT	-1.44784	1.4313e-11	Downregulated
MEIOC	-1.44712	0.000142547	Downregulated
GPR3	-1.42226	0.00305427	Downregulated
NLRP14	-1.41803	0.000570894	Downregulated
TDRD6	-1.40773	0.00109693	Downregulated
DDX25	-1.40631	1.4225e-06	Downregulated
B4GALNT1	-1.39533	0.00163989	Downregulated
RAD51	-1.33197	6.94779e-10	Downregulated
CDC25A	-1.31575	3.72636e-12	Downregulated
SYCP2L	-1.31452	8.08176e-05	Downregulated
FAM9B	-1.29345	0.0482366	Downregulated
GMCL1	-1.27855	7.57162e-15	Downregulated
BUB1B	-1.27017	5.57448e-14	Downregulated
C14orf39	-1.26272	0.00709749	Downregulated
DND1	-1.252	0.00119761	Downregulated
RNF17	-1.24949	0.0168993	Downregulated
JAG2	-1.24387	0.000797167	Downregulated
TTK	-1.21009	1.51294e-09	Downregulated
ZGLP1	-1.19852	0.0297133	Downregulated
HOOK1	-1.17869	3.78379e-13	Downregulated
SPA17	-1.17615	0.000387568	Downregulated
TSGA10	-1.1712	2.1563e-05	Downregulated
TDRKH	-1.15019	5.82129e-07	Downregulated
RACGAP1	-1.1253	1.4564e-08	Downregulated
MYCBP	-1.1236	0.0394718	Downregulated
TRIP13	-1.11688	6.1261e-08	Downregulated
CFAP54	-1.10585	0.00238407	Downregulated
FANCD2	-1.10429	2.69502e-10	Downregulated
MSH6	-1.1028	3.11229e-16	Downregulated
CCNB2	-1.10001	2.95889e-09	Downregulated
SFMBT1	-1.0932	1.17244e-10	Downregulated
BUB1	-1.0772	4.6266e-07	Downregulated
XRCC2	-1.06859	1.00213e-07	Downregulated
RNF212	-1.06596	0.0037422	Downregulated
SGO1	-1.04325	1.03093e-05	Downregulated
STRBP	-1.02661	2.89482e-14	Downregulated
PSME4	1.00093	0.000148156	Upregulated
LRGUK	1.01013	0.00422497	Upregulated
AXL	1.0605	3.10865e-10	Upregulated
RGN	1.12929	0.00912876	Upregulated
CELF3	1.1384	0.00426877	Upregulated
EDNRA	1.15674	0.000143197	Upregulated
SYNE1	1.25385	3.60103e-08	Upregulated
TSSK3	1.25647	0.00502215	Upregulated
BIRC3	1.2721	0.00250877	Upregulated
CFAP157	1.29818	0.00015292	Upregulated
INSR	1.31189	9.77516e-21	Upregulated
SLC9C1	1.36856	0.0128695	Upregulated
GLI1	1.37417	3.82153e-11	Upregulated
ADAM28	1.38301	9.80442e-06	Upregulated
ADAMTS2	1.48093	3.45317e-08	Upregulated
EFCAB9	1.53243	0.0378961	Upregulated
PDE3A	1.53811	1.46413e-05	Upregulated
SLCO4C1	1.54168	1.9381e-05	Upregulated
ODF3	1.54821	0.0463031	Upregulated
SEPTIN6	1.65418	2.17572e-29	Upregulated
GJA1	1.70133	2.20423e-13	Upregulated
PAQR5	1.75026	5.44646e-11	Upregulated
SYNE3	1.77839	3.74792e-08	Upregulated
NOTCH1	2.05157	1.11683e-10	Upregulated
PCYT1B	2.06425	2.92479e-17	Upregulated
ATP2B4	2.15865	4.90715e-25	Upregulated
MROH2B	2.19925	0.00700631	Upregulated
ROPN1B	2.25891	6.00689e-05	Upregulated
LRRK2	2.2884	1.71541e-05	Upregulated
WFDC2	2.95614	2.68555e-10	Upregulated
CLDN11	3.92676	1.6779e-23	Upregulated
TSPY2	4.0502	0.0464046	Upregulated
INHBB	4.15443	1.26927e-16	Upregulated
GHSR	4.40485	0.0372108	Upregulated
SOX9	5.48239	7.46319e-43	Upregulated
PCDH11Y	5.55641	5.83904e-18	Upregulated
SERPINA5	7.76636	6.67188e-34	Upregulated
INSL3	8.42269	6.96544e-119	Upregulated
ZFY	10.4253	1.90288e-208	Upregulated
USP9Y	11.4275	4.13175e-198	Upregulated
ACE	-0.874417	0.000230227	Non statistically significant
ACOX1	-0.0970062	0.568736	Non statistically significant
ACSBG2	-0.209865	0.762719	Non statistically significant
ACTR2	0.0551067	0.889835	Non statistically significant
ACTR3	0.538403	0.000140511	Non statistically significant
ACVR2A	0.114094	0.612817	Non statistically significant
ADAM18	-0.0535747	1	Non statistically significant
ADAM29	-3.2705	0.111706	Non statistically significant
ADCY10	-0.35029	0.508289	Non statistically significant
ADCYAP1R1	0.686812	0.0213358	Non statistically significant
ADGRG2	0.0715724	0.997513	Non statistically significant
ADIG	-1.66827	0.492687	Non statistically significant
AGFG1	-0.149848	0.433373	Non statistically significant
ALKBH5	-0.620857	3.98331e-05	Non statistically significant
ANAPC1	-0.88507	7.38836e-11	Non statistically significant
ANAPC10	-0.171685	0.463839	Non statistically significant
ANAPC11	0.126456	0.592011	Non statistically significant
ANAPC13	-0.0359516	0.99147	Non statistically significant
ANAPC15	-0.898656	0.00291867	Non statistically significant
ANAPC16	0.157697	0.437289	Non statistically significant
ANAPC2	-0.0429207	0.965986	Non statistically significant
ANAPC4	-0.494278	0.00767	Non statistically significant
ANAPC5	0.168207	0.288877	Non statistically significant
ANAPC7	-0.485402	0.000656608	Non statistically significant
ANKRD49	0.0568889	0.923627	Non statistically significant
AP3B1	0.369331	0.0234915	Non statistically significant
APOB	1.86982	0.149787	Non statistically significant
AR	0.852251	0.00653342	Non statistically significant
ARID4A	0.0404133	0.944792	Non statistically significant
ARID4B	0.139044	0.445356	Non statistically significant
ARMC2	0.476746	0.0445253	Non statistically significant
ARNTL	0.488808	0.0231563	Non statistically significant
ASF1B	-0.161835	0.644067	Non statistically significant
ASPM	-0.317955	0.20967	Non statistically significant
ATAT1	-1.94044	0.708207	Non statistically significant
ATM	-0.0150583	1	Non statistically significant
ATP1A4	-1.45552	0.276028	Non statistically significant
ATRX	-0.0409348	0.96388	Non statistically significant
AURKA	-0.519118	0.00893299	Non statistically significant
AURKC	-0.428938	0.578741	Non statistically significant
AZIN2	-0.332356	0.402984	Non statistically significant
BAD	0.313163	0.356067	Non statistically significant
BAG6	-0.105993	1	Non statistically significant
BAX	-0.508328	0.0147917	Non statistically significant
BCAP31	0.00227455	1	Non statistically significant
BCL2L1	-0.146937	0.591052	Non statistically significant
BCL2L10	-0.624279	0.406045	Non statistically significant
BCL2L11	-0.641594	0.000270137	Non statistically significant
BCL2L2	0.939935	3.18304e-09	Non statistically significant
BCL2L2-PABPN1	0	1	Non statistically significant
BCL6	0.0333399	1	Non statistically significant
BOLL	-0.966103	0.304043	Non statistically significant
BORA	-0.532667	0.0318054	Non statistically significant
BPY2	0	1	Non statistically significant
BPY2B	0	1	Non statistically significant
BPY2C	0	1	Non statistically significant
BRCA2	-0.713133	0.0143579	Non statistically significant
BRD2	-0.941051	0.59125	Non statistically significant
BRIP1	-0.732924	0.000207404	Non statistically significant
BTBD18	-0.716141	0.0723253	Non statistically significant
BTG1	-0.120357	0.716859	Non statistically significant
BUB3	-0.280534	0.0861864	Non statistically significant
C11orf80	-0.627309	0.0105233	Non statistically significant
C1orf146	-1.47244	0.0505827	Non statistically significant
C3orf62	0.5445	0.0272315	Non statistically significant
C9orf24	-0.339062	0.780831	Non statistically significant
CABS1	-0.296113	0.936626	Non statistically significant
CADM1	0.674922	0.00825936	Non statistically significant
CALR	0.657872	1.38742e-06	Non statistically significant
CALR3	-0.760689	0.306928	Non statistically significant
CATSPER1	-1.00077	0.429858	Non statistically significant
CATSPER2	-0.0657866	1	Non statistically significant
CATSPER3	-0.390955	0.443151	Non statistically significant
CATSPER4	1.04854	0.265514	Non statistically significant
CATSPERB	0	1	Non statistically significant
CATSPERG	-0.978786	0.00720667	Non statistically significant
CATSPERZ	-0.358686	0.791353	Non statistically significant
CCDC136	-0.745073	0.00202116	Non statistically significant
CCDC169-SOHLH2	0	1	Non statistically significant
CCDC63	-0.957065	0.323157	Non statistically significant
CCDC87	-0.746395	0.0581523	Non statistically significant
CCNB1IP1	-0.0646588	0.90275	Non statistically significant
CCNB3	-0.62005	0.0697633	Non statistically significant
CCNE1	0.188124	0.704907	Non statistically significant
CCNE2	-0.126145	0.818272	Non statistically significant
CCNI	-0.270524	0.232002	Non statistically significant
CDC16	0.0709896	0.792395	Non statistically significant
CDC20	-0.880232	4.90755e-06	Non statistically significant
CDC23	-0.356963	0.00665992	Non statistically significant
CDC25B	-0.809106	1.39151e-08	Non statistically significant
CDC25C	-0.3778	0.116797	Non statistically significant
CDC26	-0.194822	0.66263	Non statistically significant
CDC27	0.267217	0.093526	Non statistically significant
CDK16	0.168205	0.2784	Non statistically significant
CDK2	0.119491	0.5668	Non statistically significant
CDY1	0	1	Non statistically significant
CDY1B	0	1	Non statistically significant
CDY2A	0	1	Non statistically significant
CDY2B	0	1	Non statistically significant
CDYL	-0.182205	0.257993	Non statistically significant
CEP131	-0.439477	0.0297373	Non statistically significant
CETN2	-0.160829	0.453654	Non statistically significant
CFAP69	0.00937531	1	Non statistically significant
CFAP97	-0.128014	0.450012	Non statistically significant
CHFR	0.289585	0.169794	Non statistically significant
CIB1	0.0424337	0.996443	Non statistically significant
CKS2	-0.987808	1.20382e-07	Non statistically significant
CLMN	0.104759	0.859348	Non statistically significant
CLOCK	-0.234674	0.190667	Non statistically significant
CNBD2	-0.667114	0.301372	Non statistically significant
CNTD1	0.0585707	1	Non statistically significant
CNTRL	0.272478	0.138144	Non statistically significant
CREB3L4	-0.345319	0.0998198	Non statistically significant
CREM	0.148211	0.596883	Non statistically significant
CRKL	-0.0338014	0.957827	Non statistically significant
CRTAP	0.307259	0.0767588	Non statistically significant
CSNK2A2	-0.535615	0.000514099	Non statistically significant
CYLC1	0	1	Non statistically significant
CYP26B1	-0.82331	0.00128754	Non statistically significant
DAZ1	1.58913	0.491369	Non statistically significant
DAZ2	1.57971	0.503957	Non statistically significant
DAZ3	0	1	Non statistically significant
DAZ4	0	1	Non statistically significant
DAZAP1	-0.539744	0.000500001	Non statistically significant
DDX20	-0.426755	0.00375535	Non statistically significant
DEDD	0.299157	0.124291	Non statistically significant
DEFB118	0	1	Non statistically significant
DHX36	0.187341	0.349361	Non statistically significant
DIAPH2	-0.556473	0.0104287	Non statistically significant
DLEC1	0.704712	0.0691641	Non statistically significant
DMRT1	-0.0736827	0.971386	Non statistically significant
DNM2	0.402638	0.00347809	Non statistically significant
DNMT3A	0.0298239	0.988249	Non statistically significant
DPCD	-0.876758	3.4365e-05	Non statistically significant
DPY19L2	-0.676935	0.124699	Non statistically significant
DRC7	0.0448247	1	Non statistically significant
DUSP1	0.562734	0.476429	Non statistically significant
DZIP1	0.569043	0.000532679	Non statistically significant
E2F1	-0.390966	0.141989	Non statistically significant
EDN1	0.620206	0.165672	Non statistically significant
EIF5A2	0.592862	0.0438294	Non statistically significant
ELL3	0.89213	0.00240759	Non statistically significant
ERCC1	0.259507	0.141214	Non statistically significant
EREG	0.288529	0.791707	Non statistically significant
ESPL1	-0.901972	1.3697e-05	Non statistically significant
EXO1	-0.917232	1.05988e-06	Non statistically significant
FAM50A	0.566262	0.00395472	Non statistically significant
FAM9A	-3.147	0.107989	Non statistically significant
FANCA	-0.694273	0.00111648	Non statistically significant
FBXO43	-0.278134	0.499329	Non statistically significant
FBXO5	-0.293001	0.135137	Non statistically significant
FIGNL1	-0.129082	0.521552	Non statistically significant
FOXJ1	1.67431	0.0792167	Non statistically significant
FOXJ2	0.259269	0.240708	Non statistically significant
FOXJ3	-0.0483502	0.867627	Non statistically significant
FSHB	2.81791	0.0507931	Non statistically significant
FSHR	-0.0835367	1	Non statistically significant
FZR1	0.306345	0.076822	Non statistically significant
GAL3ST1	-1.62476	0.0576575	Non statistically significant
GALNT3	-0.547268	0.272251	Non statistically significant
GAMT	-0.0995582	0.87751	Non statistically significant
GGN	-0.269816	0.720167	Non statistically significant
GGNBP2	0.0730083	1	Non statistically significant
GGT1	0.104505	0.922744	Non statistically significant
GJB3	-0.433794	0.774196	Non statistically significant
GK2	2.48156	0.256202	Non statistically significant
GOLGA2	0.6574	1.58696e-05	Non statistically significant
GOLGA3	-0.111287	0.565292	Non statistically significant
GORASP2	0.308002	0.0430726	Non statistically significant
GPX4	0.211591	0.429122	Non statistically significant
H1-1	-0.587459	0.0178045	Non statistically significant
H1-7	0.772886	0.747046	Non statistically significant
H1-8	0	1	Non statistically significant
H2AX	-0.0354238	1	Non statistically significant
H3-3A	-0.116981	0.67191	Non statistically significant
HERC2	0.199765	0.575688	Non statistically significant
HERC4	0.207958	0.222933	Non statistically significant
HERPUD2	0.129119	0.561191	Non statistically significant
HEXB	0.386998	0.0167696	Non statistically significant
HFM1	-0.15963	0.740166	Non statistically significant
HMGB2	-0.743711	7.72068e-06	Non statistically significant
HSF2	-0.149606	0.541514	Non statistically significant
HSF2BP	-0.416173	0.405243	Non statistically significant
HSPA2	0.19364	0.814064	Non statistically significant
HSPB11	0.200053	0.450012	Non statistically significant
HUS1	-0.629464	0.0015641	Non statistically significant
HUS1B	1.0947	0.0910477	Non statistically significant
IFT20	0.577733	0.00694995	Non statistically significant
IFT27	0.0391422	0.989406	Non statistically significant
IFT81	-0.219393	0.285742	Non statistically significant
IGF2R	0.497008	0.0119126	Non statistically significant
IL1A	0.607818	0.336751	Non statistically significant
IMMP2L	-0.360001	0.202736	Non statistically significant
INCENP	-0.808899	3.15907e-07	Non statistically significant
ING2	0.0894725	0.835064	Non statistically significant
INPP5B	-0.144268	0.48253	Non statistically significant
IQCG	0.51167	0.00334264	Non statistically significant
JAM3	0.654938	2.51943e-05	Non statistically significant
KATNAL1	-0.0774023	0.732726	Non statistically significant
KDM2B	-0.960741	5.35594e-11	Non statistically significant
KDM3A	-0.645659	0.000705563	Non statistically significant
KHDRBS1	-0.159024	0.452224	Non statistically significant
KIF18A	-0.767194	0.000120433	Non statistically significant
KLC3	-0.44923	0.0926967	Non statistically significant
KLHDC3	0.0681736	0.80229	Non statistically significant
KMT2D	0.204468	0.747923	Non statistically significant
KRT9	-3.66323	0.150571	Non statistically significant
LARP7	-0.600658	0.000271081	Non statistically significant
LFNG	0.628486	0.0271131	Non statistically significant
LGR4	0.159013	0.518078	Non statistically significant
LIF	-1.09295	0.059311	Non statistically significant
LIMK2	0.356447	0.0140961	Non statistically significant
LRRC8A	-0.0412935	0.916273	Non statistically significant
LZTFL1	-0.511287	0.00110108	Non statistically significant
MAK	-0.496049	0.251588	Non statistically significant
MAPK15	-2.34985	0.364492	Non statistically significant
MARF1	-0.386009	0.917187	Non statistically significant
MAS1	-1.94558	0.125541	Non statistically significant
MASTL	-0.456165	0.0276825	Non statistically significant
MCMDC2	-0.863472	0.00416121	Non statistically significant
MDK	-0.255451	0.212981	Non statistically significant
MEA1	-0.147096	0.488612	Non statistically significant
MEI4	-0.0437073	1	Non statistically significant
MEIG1	0.644726	0.422789	Non statistically significant
MEIKIN	-0.800688	0.456379	Non statistically significant
MERTK	0.319175	0.272656	Non statistically significant
METTL14	0.0621451	0.868918	Non statistically significant
METTL3	0.0342924	0.993452	Non statistically significant
MGAT4D	-0.640224	0.849735	Non statistically significant
MLH1	0.017387	1	Non statistically significant
MLH3	0.423441	0.00240314	Non statistically significant
MNS1	-0.318011	0.44728	Non statistically significant
MORC1	-1.06953	0.0669986	Non statistically significant
MORN2	-0.263001	0.355287	Non statistically significant
MOS	0	1	Non statistically significant
MRE11	-0.781555	1.45105e-07	Non statistically significant
MSH4	-0.810477	0.102322	Non statistically significant
MSH5	0	1	Non statistically significant
MST1	0.786535	0.0135121	Non statistically significant
MSX1	0.275156	0.721015	Non statistically significant
MSX2	-0.331724	0.404799	Non statistically significant
MYBL1	-0.813149	0.00599705	Non statistically significant
MYCBPAP	-0.361376	0.436696	Non statistically significant
MYH9	0.814998	0.000216623	Non statistically significant
NANOS1	-0.517726	0.0135408	Non statistically significant
NANOS2	-1.59386	0.109096	Non statistically significant
NBN	0.391325	0.00667108	Non statistically significant
NCAPD2	-0.199497	0.218084	Non statistically significant
NCAPD3	0.000430353	1	Non statistically significant
NCAPH	-0.759194	2.59011e-05	Non statistically significant
NCAPH2	-0.180917	0.4077	Non statistically significant
NDC1	-0.644257	1.19175e-06	Non statistically significant
NDC80	-0.595461	0.00303313	Non statistically significant
NDRG3	0.0943358	0.692502	Non statistically significant
NEK2	-0.74929	6.78307e-05	Non statistically significant
NKAPL	0.636065	0.128331	Non statistically significant
NME5	-0.68459	0.0488105	Non statistically significant
NME8	-1.69684	0.084094	Non statistically significant
NOBOX	-1.49223	0.190444	Non statistically significant
NPAP1	0.355667	0.714916	Non statistically significant
NPHP1	-0.53661	0.0200421	Non statistically significant
NPM2	-0.87356	0.244319	Non statistically significant
NPPC	0.24452	0.87727	Non statistically significant
NPR2	0.469335	0.00484539	Non statistically significant
NR0B1	0.762627	0.0488939	Non statistically significant
NR2C2	0.117338	0.595481	Non statistically significant
NSUN2	-0.37077	0.0044511	Non statistically significant
NUF2	-0.342363	0.216631	Non statistically significant
NUMA1	0.0922509	0.660928	Non statistically significant
OAZ3	-0.265785	0.673089	Non statistically significant
ODF1	0	1	Non statistically significant
ODF2	-0.234824	0.222148	Non statistically significant
ODF4	-1.11152	0.657496	Non statistically significant
OR7C1	4.03644	0.0733605	Non statistically significant
OSGIN2	-0.128424	0.631459	Non statistically significant
OVOL1	-2.89498	0.0537254	Non statistically significant
PAFAH1B2	-0.451866	0.00381334	Non statistically significant
PAFAH1B3	-0.297376	0.150794	Non statistically significant
PAIP2	-0.1627	0.466531	Non statistically significant
PANX1	0.920256	1.7428e-10	Non statistically significant
PAQR7	0.807109	0.000139841	Non statistically significant
PAQR8	-0.0487493	0.902621	Non statistically significant
PARP11	0.202918	0.457093	Non statistically significant
PATZ1	-0.442417	0.000677438	Non statistically significant
PDIK1L	-0.381343	0.0209727	Non statistically significant
PDILT	0	1	Non statistically significant
PGAM2	-0.297183	0.52104	Non statistically significant
PGM3	0.0614006	0.795153	Non statistically significant
PHC2	0.230033	0.155496	Non statistically significant
PIWIL1	-1.2983	0.708521	Non statistically significant
PIWIL4	-0.919432	0.014099	Non statistically significant
PKMYT1	-0.877686	0.00159713	Non statistically significant
PLD6	-0.982555	0.000670636	Non statistically significant
PLEKHA1	-0.469765	0.0482715	Non statistically significant
PLK1	-0.936822	1.87487e-05	Non statistically significant
PMCH	-0.252623	0.941831	Non statistically significant
PMFBP1	0.0426827	1	Non statistically significant
PNLDC1	-1.57862	0.0660893	Non statistically significant
PPP2CA	-0.0129647	1	Non statistically significant
PPP2R1A	0.513755	0.000260871	Non statistically significant
PRDM7	-1.21044	0.363892	Non statistically significant
PRDX4	0.131323	0.612852	Non statistically significant
PRKACG	-0.987255	0.562182	Non statistically significant
PRKAG1	-0.359537	0.0305915	Non statistically significant
PRM1	0	1	Non statistically significant
PRM2	-2.51808	0.322182	Non statistically significant
PRM3	0.721843	0.883714	Non statistically significant
PROK2	-2.19671	0.0696855	Non statistically significant
PSMA8	-0.0476439	1	Non statistically significant
PSMC3IP	-0.314514	0.394254	Non statistically significant
PSMD13	-0.0441075	0.914566	Non statistically significant
PTN	-0.174738	0.614524	Non statistically significant
PTTG1	-0.781217	0.000430604	Non statistically significant
PUM1	-0.151342	0.373719	Non statistically significant
RAD1	-0.0476979	0.909644	Non statistically significant
RAD21	0.0146894	1	Non statistically significant
RAD23B	-0.278815	0.0767588	Non statistically significant
RAD50	-0.165341	0.441166	Non statistically significant
RAD51AP1	-0.329909	0.166186	Non statistically significant
RAD51B	-0.215879	0.441166	Non statistically significant
RAD51C	-0.291283	0.177312	Non statistically significant
RAD51D	-0.0279406	1	Non statistically significant
RAD54B	-0.471318	0.039199	Non statistically significant
RAD54L	-0.404112	0.140103	Non statistically significant
RAI14	0.0851036	0.831904	Non statistically significant
RB1	0.125356	0.599584	Non statistically significant
RBBP8	-0.946364	1.0044e-07	Non statistically significant
RBM7	-0.0692543	0.843933	Non statistically significant
RBMY1B	0	1	Non statistically significant
RBMY1F	0	1	Non statistically significant
RBMY1J	0	1	Non statistically significant
REC114	-0.119671	0.965309	Non statistically significant
REC8	-0.88091	3.06301e-05	Non statistically significant
RFX2	-0.862935	0.00371168	Non statistically significant
RGS2	0.450324	0.158529	Non statistically significant
RHBDD1	-0.228935	0.129697	Non statistically significant
RIMBP3	-0.990477	0.0563899	Non statistically significant
RIMBP3B	-1.45449	0.212536	Non statistically significant
RNF114	-0.50653	0.000514121	Non statistically significant
RNF151	-0.106591	1	Non statistically significant
RNF212B	0.413278	0.42332	Non statistically significant
ROS1	-0.573766	0.837459	Non statistically significant
RPA1	-0.61833	3.55027e-05	Non statistically significant
RPL39L	-0.846717	0.0145168	Non statistically significant
RPS6KA2	-0.651576	0.00401566	Non statistically significant
RSPH1	-1.29306	0.0611415	Non statistically significant
RUVBL1	-0.940028	3.40064e-11	Non statistically significant
SBF1	0.2482	0.330753	Non statistically significant
SCAPER	-0.36143	0.059045	Non statistically significant
SCMH1	0.167392	0.370443	Non statistically significant
SEBOX	0.213828	0.942451	Non statistically significant
SEPTIN1	0.0708687	0.997164	Non statistically significant
SEPTIN12	1.20322	0.476289	Non statistically significant
SEPTIN2	0.368942	0.0351901	Non statistically significant
SEPTIN4	0.390817	0.30704	Non statistically significant
SEPTIN7	0.233666	0.132794	Non statistically significant
SETX	-0.315193	0.0361468	Non statistically significant
SGO2	-0.370494	0.156263	Non statistically significant
SGPL1	-0.0446335	0.888347	Non statistically significant
SHCBP1L	-0.660003	0.51269	Non statistically significant
SHISA6	-0.00487932	1	Non statistically significant
SHOC1	-0.887029	0.00518734	Non statistically significant
SIAH1	-0.553929	0.00690389	Non statistically significant
SIRT1	-0.501439	0.000175094	Non statistically significant
SIRT2	0.7225	5.13018e-06	Non statistically significant
SKIL	0.150803	0.517692	Non statistically significant
SLC22A16	0.185981	0.976572	Non statistically significant
SLC26A8	-1.0392	0.120701	Non statistically significant
SLC2A14	-0.429474	0.315881	Non statistically significant
SLC2A8	0.552014	0.0117407	Non statistically significant
SLC4A2	0.752908	3.77213e-07	Non statistically significant
SLX4	-0.0546844	0.90452	Non statistically significant
SMAD4	0.399818	0.00140875	Non statistically significant
SMC1A	-0.62453	5.57039e-06	Non statistically significant
SMC2	-0.3968	0.00726284	Non statistically significant
SMC3	-0.585237	1.71726e-05	Non statistically significant
SMC4	-0.463134	0.042326	Non statistically significant
SNRPA1	-0.067443	0.903808	Non statistically significant
SOD1	-0.293822	0.123289	Non statistically significant
SOX17	-0.94088	2.05806e-06	Non statistically significant
SOX8	-0.0135725	1	Non statistically significant
SPACA1	-0.567161	0.671523	Non statistically significant
SPAG11B	0	1	Non statistically significant
SPAG4	0.220779	0.677814	Non statistically significant
SPAG8	0.450345	0.305806	Non statistically significant
SPANXA1	-0.874381	0.866545	Non statistically significant
SPANXA2	-3.69308	0.429363	Non statistically significant
SPATA16	-1.63973	0.0940128	Non statistically significant
SPATA19	0	1	Non statistically significant
SPATA2	0.0766259	0.818231	Non statistically significant
SPATA20	0.18694	0.644746	Non statistically significant
SPATA24	0.266505	0.509545	Non statistically significant
SPATA25	0.289694	0.724312	Non statistically significant
SPATA31A1	-1.60602	0.514803	Non statistically significant
SPATA31A3	-3.27079	0.182055	Non statistically significant
SPATA31A5	0	1	Non statistically significant
SPATA31A6	0	1	Non statistically significant
SPATA31A7	1.75197	0.602053	Non statistically significant
SPATA31C2	1.34101	0.0834726	Non statistically significant
SPATA31D3	0	1	Non statistically significant
SPATA31D4	0	1	Non statistically significant
SPATA32	-2.12208	0.0851494	Non statistically significant
SPATA46	1.17642	0.0825671	Non statistically significant
SPATA48	2.52495	0.500966	Non statistically significant
SPATA5	-0.459492	0.000673641	Non statistically significant
SPATA6	-0.387871	0.0982102	Non statistically significant
SPATA6L	-0.0876562	0.989581	Non statistically significant
SPATA9	-0.252623	0.662634	Non statistically significant
SPATC1L	-2.83386	0.164415	Non statistically significant
SPDYA	-0.0763712	1	Non statistically significant
SPEF2	0.121709	0.77876	Non statistically significant
SPIN1	-0.033237	0.939019	Non statistically significant
SPIRE1	-0.0988191	0.698741	Non statistically significant
SPIRE2	-0.0715244	0.947386	Non statistically significant
SRC	0.792793	6.65318e-05	Non statistically significant
SSTR1	-1.29859	0.132949	Non statistically significant
SSTR3	-0.728408	0.0044655	Non statistically significant
STAG1	-0.0356044	0.932395	Non statistically significant
STAG2	-0.0904891	0.707401	Non statistically significant
STK11	0.0711982	0.872959	Non statistically significant
STK35	-0.528822	6.3114e-05	Non statistically significant
SUN1	0.061492	0.815326	Non statistically significant
SUN2	0.634428	7.31891e-05	Non statistically significant
SUN3	-1.04674	0.133695	Non statistically significant
SUN5	1.56213	0.533687	Non statistically significant
SYCE1L	-0.758463	0.135221	Non statistically significant
SYCE2	-0.437322	0.42364	Non statistically significant
SYCE3	-1.69333	0.121189	Non statistically significant
SYCP1	-0.562293	0.451848	Non statistically significant
SYNE2	0.434727	0.0371939	Non statistically significant
SYNE4	-0.370219	0.705879	Non statistically significant
TAF1L	-0.323529	0.471049	Non statistically significant
TAF4B	-0.700295	0.00105894	Non statistically significant
TAF7L	-0.486519	0.515305	Non statistically significant
TBATA	1.98996	0.070932	Non statistically significant
TBC1D20	0.103686	0.525384	Non statistically significant
TBC1D21	-1.84511	0.0724145	Non statistically significant
TBPL1	-0.210891	0.271211	Non statistically significant
TCFL5	-0.533509	0.0027397	Non statistically significant
TDRD7	-0.767859	1.48001e-05	Non statistically significant
TDRP	-0.621767	0.00470608	Non statistically significant
TESK1	0.382282	0.042932	Non statistically significant
TESK2	-0.273831	0.342662	Non statistically significant
TEX12	0.991791	0.267271	Non statistically significant
TEX15	-0.00579821	1	Non statistically significant
THEG	-1.18042	0.438265	Non statistically significant
TMEM119	0.814069	0.0274289	Non statistically significant
TMEM203	0.109081	0.647876	Non statistically significant
TNP1	-0.464639	0.834565	Non statistically significant
TNP2	0	1	Non statistically significant
TOP2A	-0.747402	4.73006e-05	Non statistically significant
TOP3A	-0.295187	0.0445625	Non statistically significant
TPGS1	0.858868	0.0014164	Non statistically significant
TPPP2	0.100231	1	Non statistically significant
TRIM27	0	1	Non statistically significant
TSNAX	-0.522626	0.01052	Non statistically significant
TSNAXIP1	0.0437707	1	Non statistically significant
TSPAN8	-0.820098	0.203094	Non statistically significant
TSPY1	1.72525	0.476289	Non statistically significant
TSPY10	0	1	Non statistically significant
TSPY3	1.7287	0.484536	Non statistically significant
TSPY4	0	1	Non statistically significant
TSPY8	0	1	Non statistically significant
TSSK1B	0.573723	0.395404	Non statistically significant
TSSK2	0	1	Non statistically significant
TSSK4	0.712341	0.0905584	Non statistically significant
TSSK6	-0.642241	0.18997	Non statistically significant
TTC21A	-0.137464	0.824296	Non statistically significant
TUBB8	-0.977776	0.10668	Non statistically significant
TUBG1	-0.253294	0.258548	Non statistically significant
TUBG2	0.288888	0.308471	Non statistically significant
TUBGCP2	-0.135143	0.570006	Non statistically significant
TUBGCP3	-0.251599	0.169236	Non statistically significant
TUBGCP4	-0.112553	0.766766	Non statistically significant
TUBGCP5	-0.67238	0.217746	Non statistically significant
TUBGCP6	0.219279	0.345859	Non statistically significant
TXNDC2	1.77178	0.417042	Non statistically significant
TXNDC8	0.513631	0.912174	Non statistically significant
TXNRD3	-0.253896	0.226346	Non statistically significant
TYRO3	0.220155	0.201728	Non statistically significant
UBB	-0.00623259	1	Non statistically significant
UBE2B	0.216564	0.34729	Non statistically significant
UBR2	0.589318	8.38271e-07	Non statistically significant
USP17L2	0.595421	0.564385	Non statistically significant
USP42	-0.0949464	0.651734	Non statistically significant
UTP14C	-0.360825	0.00490506	Non statistically significant
VIPAS39	0.129363	0.57095	Non statistically significant
WASHC5	-0.0930068	0.655745	Non statistically significant
WBP2NL	-0.625002	0.0795536	Non statistically significant
WDR33	-0.362741	0.00748064	Non statistically significant
WDR48	-0.345199	0.00878599	Non statistically significant
WEE2	0	1	Non statistically significant
WIPF3	0.370793	0.358769	Non statistically significant
WNT4	0.0701002	0.996491	Non statistically significant
WNT5A	0.757194	1.9381e-05	Non statistically significant
XRN2	-0.31065	0.0223624	Non statistically significant
YBX3	-0.21069	0.211732	Non statistically significant
YTHDC1	2.28081	0.18332	Non statistically significant
YTHDC2	0.381549	0.0286564	Non statistically significant
YTHDF2	-0.481913	5.20565e-05	Non statistically significant
YY1	-0.0756139	0.737194	Non statistically significant
ZFP41	0.115937	0.658465	Non statistically significant
ZMYND15	-0.359441	0.799344	Non statistically significant
ZNF318	-0.908576	1.21355e-09	Non statistically significant
ZNF35	-0.271266	0.184726	Non statistically significant
ZNF541	-0.180225	0.87923	Non statistically significant
ZNF628	-0.419005	0.151125	Non statistically significant
ZSCAN2	-0.461029	0.00427102	Non statistically significant
ZSCAN21	0.0872047	0.839869	Non statistically significant
ZW10	-0.0927056	0.746106	Non statistically significant

## Sheet: Testicle vs Ovary (11-12 wpc)
Testicle vs Ovary (11-12 wpc)
SYMBOL	logFC	Adjusted P-Value	Conclusion
HORMAD2	-6.8655	2.79385e-14	Downregulated
STRA8	-6.45971	1.8993e-11	Downregulated
PRDM9	-6.42583	1.0686e-13	Downregulated
TEX19	-6.35207	8.25511e-13	Downregulated
SPO11	-5.977	5.91117e-09	Downregulated
PRDM7	-5.27316	6.37819e-06	Downregulated
GK2	-5.09674	0.00919349	Downregulated
BOLL	-5.09455	4.1173e-12	Downregulated
SHCBP1L	-5.08284	3.58571e-12	Downregulated
SMC1B	-4.81776	1.34889e-16	Downregulated
SYCE3	-4.77101	2.58236e-08	Downregulated
HOXA10	-4.53935	6.76586e-05	Downregulated
YTHDC1	-4.35677	0.00757712	Downregulated
FIGLA	-4.27832	8.99401e-05	Downregulated
DMRTC2	-4.21287	9.80244e-09	Downregulated
MEI1	-4.13245	1.37688e-20	Downregulated
FAM9C	-4.0191	5.09161e-12	Downregulated
TOPAZ1	-3.83846	3.90786e-09	Downregulated
TEX11	-3.71842	5.84181e-12	Downregulated
MEIOC	-3.63983	8.82807e-22	Downregulated
FAM9A	-3.5281	0.00616497	Downregulated
C14orf39	-3.51031	9.20564e-15	Downregulated
TERB1	-3.47486	1.27328e-09	Downregulated
TESMIN	-3.46965	2.00345e-08	Downregulated
TDRD1	-3.37521	3.55977e-10	Downregulated
CNR1	-3.33475	1.85654e-20	Downregulated
VCX	-3.2954	0.00273851	Downregulated
SPATA22	-3.26905	1.18131e-13	Downregulated
MEIKIN	-3.22757	5.60208e-05	Downregulated
CNTD1	-3.21831	6.81547e-12	Downregulated
SYCP3	-3.21814	7.87707e-12	Downregulated
MAJIN	-3.16402	1.30647e-10	Downregulated
SYCE1	-3.13969	1.4274e-05	Downregulated
SLC25A31	-3.1187	1.24848e-05	Downregulated
ANKRD31	-3.11413	2.0592e-34	Downregulated
FAM9B	-3.07913	4.16693e-08	Downregulated
SYCP1	-3.05552	5.2048e-09	Downregulated
HORMAD1	-3.00443	9.22719e-11	Downregulated
FKBP6	-2.99189	4.58152e-06	Downregulated
YBX2	-2.98425	3.4511e-07	Downregulated
C1orf146	-2.96733	1.58412e-05	Downregulated
SPDYA	-2.93935	6.49605e-06	Downregulated
ZGLP1	-2.93885	1.31105e-08	Downregulated
CCNA1	-2.88682	3.34284e-08	Downregulated
PRSS21	-2.87871	2.69972e-05	Downregulated
SYCP2	-2.87491	5.75402e-12	Downregulated
PSMA8	-2.84802	0.000440767	Downregulated
TEX14	-2.80865	1.51308e-07	Downregulated
DUSP13	-2.7734	0.0296163	Downregulated
STAG3	-2.75941	6.0584e-18	Downregulated
NME8	-2.65231	0.000758849	Downregulated
SYCE2	-2.62823	5.23981e-11	Downregulated
ADAD1	-2.61777	1.80013e-07	Downregulated
RAD21L1	-2.60152	0.000113894	Downregulated
MGAT4D	-2.59939	0.00957884	Downregulated
TAF7L	-2.53832	1.13565e-06	Downregulated
TCP11	-2.51028	1.49913e-07	Downregulated
M1AP	-2.48646	2.79294e-12	Downregulated
CALR3	-2.47453	4.31295e-06	Downregulated
SHOC1	-2.46877	1.22684e-16	Downregulated
ZCWPW1	-2.45803	1.5665e-13	Downregulated
ZNF541	-2.4323	4.4432e-07	Downregulated
MOV10L1	-2.43005	5.98717e-07	Downregulated
MAEL	-2.38656	1.52489e-10	Downregulated
MEIOB	-2.37889	3.65093e-07	Downregulated
DDX4	-2.31634	8.08231e-05	Downregulated
CHD5	-2.29733	2.388e-05	Downregulated
BRDT	-2.24413	3.8525e-08	Downregulated
DAZL	-2.23759	4.75275e-06	Downregulated
PNLDC1	-2.22457	0.00656943	Downregulated
OOEP	-2.14528	6.36544e-08	Downregulated
DMC1	-2.10917	2.73997e-14	Downregulated
TEX12	-2.08988	0.00390899	Downregulated
ASZ1	-2.08862	0.0317347	Downregulated
REC8	-2.08285	1.45278e-24	Downregulated
GTSF1	-2.07173	8.01279e-06	Downregulated
EXD1	-2.05567	0.00200986	Downregulated
TDRD6	-1.9868	1.94803e-06	Downregulated
PIWIL3	-1.94153	0.001024	Downregulated
TDRD12	-1.9405	4.09028e-06	Downregulated
DDX25	-1.9389	1.29275e-11	Downregulated
NLRP14	-1.91484	5.93271e-07	Downregulated
SPACA1	-1.90285	0.0364674	Downregulated
SPATA31D1	-1.89866	0.0126736	Downregulated
CCNB3	-1.88225	2.00109e-10	Downregulated
HSF2BP	-1.86179	5.19304e-07	Downregulated
CCIN	-1.85825	0.000278356	Downregulated
RNF17	-1.84564	0.00021632	Downregulated
TRIP13	-1.81942	1.86494e-19	Downregulated
TEX15	-1.7996	6.40123e-08	Downregulated
TDRD9	-1.78265	0.00186591	Downregulated
CFAP54	-1.78131	2.35131e-07	Downregulated
BTBD18	-1.76484	3.80093e-07	Downregulated
BNC1	-1.74925	4.31317e-23	Downregulated
MCMDC2	-1.69918	1.14081e-09	Downregulated
FOXA3	-1.69672	0.000258041	Downregulated
RSPH1	-1.68184	0.00845589	Downregulated
NOBOX	-1.66882	0.0126978	Downregulated
PLD6	-1.65774	1.84828e-09	Downregulated
MSX1	-1.65339	0.000447007	Downregulated
CCDC136	-1.5904	1.22781e-12	Downregulated
JAG2	-1.57034	1.41587e-05	Downregulated
MND1	-1.5298	8.40509e-11	Downregulated
SOHLH2	-1.5185	0.0260516	Downregulated
ZFP42	-1.51719	2.71474e-07	Downregulated
FMN2	-1.49753	0.000148971	Downregulated
MSH4	-1.49588	0.000574001	Downregulated
PAX5	-1.48801	0.0351105	Downregulated
CDC25A	-1.47112	5.52678e-15	Downregulated
PKMYT1	-1.46071	2.97259e-08	Downregulated
RNF212	-1.42339	4.06756e-05	Downregulated
AURKC	-1.35292	0.0146273	Downregulated
SPATA31E1	-1.34196	0.00980716	Downregulated
FANCD2	-1.29178	8.72881e-14	Downregulated
MORC1	-1.26219	0.0185646	Downregulated
CKS2	-1.2154	3.77439e-11	Downregulated
TDRD5	-1.21433	0.000873149	Downregulated
SPA17	-1.20719	0.000214201	Downregulated
GMCL2	-1.20496	0.0165965	Downregulated
RAD51	-1.19943	3.11234e-08	Downregulated
BUB1B	-1.19932	1.28974e-12	Downregulated
HUS1B	-1.1887	0.0244529	Downregulated
RPL39L	-1.16953	0.000386758	Downregulated
CNBD2	-1.15185	0.0315609	Downregulated
DPCD	-1.14534	2.78829e-08	Downregulated
FBXO43	-1.11606	0.000180465	Downregulated
ZNF296	-1.11475	0.0142652	Downregulated
WBP2NL	-1.10585	0.000572892	Downregulated
CYP26B1	-1.08023	1.37109e-05	Downregulated
H1-6	-1.07929	0.00440557	Downregulated
GMCL1	-1.07426	8.00063e-11	Downregulated
REC114	-1.06433	0.0425142	Downregulated
TSGA10	-1.05389	0.000142417	Downregulated
RPL10L	-1.04918	0.0337122	Downregulated
RFX2	-1.04374	0.000282815	Downregulated
DND1	-1.04371	0.00752589	Downregulated
KDM2B	-1.03912	9.41682e-13	Downregulated
BUB1	-1.03687	1.26186e-06	Downregulated
RBBP8	-1.03198	4.7629e-09	Downregulated
TTK	-1.01943	4.57693e-07	Downregulated
RUVBL1	-1.01618	5.64998e-13	Downregulated
CCNB2	-1.01253	5.34487e-08	Downregulated
NME5	-1.01097	0.00171082	Downregulated
NCAPH	-1.00916	9.2344e-09	Downregulated
CCNE2	-1.0061	0.00029028	Downregulated
SSTR3	-1.00448	4.36329e-05	Downregulated
ADGRG2	1.05487	0.00522923	Upregulated
SRC	1.08282	2.23432e-08	Upregulated
EDNRA	1.13891	0.000180626	Upregulated
SLC9C1	1.17899	0.0355635	Upregulated
PSME4	1.22384	2.26692e-06	Upregulated
GJA1	1.23512	1.33471e-07	Upregulated
CELF3	1.25566	0.00141924	Upregulated
WNT5A	1.26098	1.67541e-13	Upregulated
SYNE3	1.27653	9.99105e-05	Upregulated
LRGUK	1.27912	0.000188756	Upregulated
AXL	1.28841	1.18766e-14	Upregulated
SYNE1	1.30666	8.58237e-09	Upregulated
INSR	1.41077	7.76773e-24	Upregulated
IL1A	1.41179	0.00706401	Upregulated
ADAMTS2	1.46331	4.80721e-08	Upregulated
PANX1	1.54923	8.11095e-28	Upregulated
NR0B1	1.63105	3.33127e-06	Upregulated
EREG	1.63666	0.00868647	Upregulated
NOTCH1	1.68766	1.19495e-07	Upregulated
SEPTIN6	1.74907	1.22704e-32	Upregulated
FSHR	1.81816	0.0239824	Upregulated
PDE3A	1.82639	2.05881e-07	Upregulated
MROH2B	1.84157	0.0255189	Upregulated
ADAM28	1.86884	1.06187e-09	Upregulated
RGN	2.11033	2.68013e-07	Upregulated
ATP2B4	2.175	1.99906e-25	Upregulated
PCYT1B	2.23917	5.72999e-20	Upregulated
PAQR5	2.25419	3.72117e-17	Upregulated
WFDC2	2.3721	5.10101e-07	Upregulated
LRRK2	2.42395	4.99535e-06	Upregulated
SLCO4C1	2.4936	3.08613e-12	Upregulated
ATP1A4	2.54784	0.0466956	Upregulated
APOB	2.71803	0.0276892	Upregulated
CABS1	3.64517	0.0390246	Upregulated
CLDN11	3.75123	7.86079e-22	Upregulated
INHBB	4.28383	1.86215e-17	Upregulated
PCDH11Y	4.31928	1.08427e-14	Upregulated
SOX9	4.62488	2.62057e-33	Upregulated
TSPY2	5.43141	0.0056734	Upregulated
SERPINA5	8.07014	1.06967e-35	Upregulated
INSL3	8.26819	8.03345e-119	Upregulated
ZFY	10.0313	5.48146e-201	Upregulated
USP9Y	10.4172	4.15742e-189	Upregulated
ACE	0.155932	0.66636	Non statistically significant
ACOX1	0.103018	0.531841	Non statistically significant
ACSBG2	-0.487849	0.312524	Non statistically significant
ACTR2	0.28294	0.107795	Non statistically significant
ACTR3	0.636787	4.37932e-06	Non statistically significant
ACVR2A	0.0393682	0.952045	Non statistically significant
ADAM18	0.923057	0.891234	Non statistically significant
ADAM29	-0.432779	0.894942	Non statistically significant
ADCY10	-0.0544915	1	Non statistically significant
ADCYAP1R1	0.187779	0.65537	Non statistically significant
ADIG	2.20361	0.339287	Non statistically significant
AGFG1	-0.164932	0.367088	Non statistically significant
ALKBH5	-0.596639	8.08231e-05	Non statistically significant
ANAPC1	-0.736034	8.54145e-08	Non statistically significant
ANAPC10	-0.227905	0.28288	Non statistically significant
ANAPC11	-0.0752928	0.808005	Non statistically significant
ANAPC13	0.368131	0.0517534	Non statistically significant
ANAPC15	-0.862417	0.00397941	Non statistically significant
ANAPC16	0.362617	0.0256241	Non statistically significant
ANAPC2	-0.272275	0.186091	Non statistically significant
ANAPC4	-0.379427	0.050192	Non statistically significant
ANAPC5	0.0571176	0.820172	Non statistically significant
ANAPC7	-0.457176	0.00138907	Non statistically significant
ANKRD49	0.390441	0.0572689	Non statistically significant
AP3B1	0.717599	1.40496e-06	Non statistically significant
AR	0.782573	0.0130157	Non statistically significant
ARID4A	-0.00925317	1	Non statistically significant
ARID4B	0.159103	0.355666	Non statistically significant
ARMC2	0.462915	0.0496417	Non statistically significant
ARNTL	0.256212	0.300032	Non statistically significant
ASF1B	-0.937567	4.07753e-05	Non statistically significant
ASPM	-0.0636913	0.922093	Non statistically significant
ATAT1	2.29289	0.672503	Non statistically significant
ATM	0.00611981	1	Non statistically significant
ATRX	0.0144122	1	Non statistically significant
AURKA	-0.470065	0.0194749	Non statistically significant
AZIN2	-0.718501	0.0248037	Non statistically significant
B4GALNT1	-0.926712	0.045586	Non statistically significant
BAD	0.216725	0.558445	Non statistically significant
BAG6	0.350669	0.855667	Non statistically significant
BAX	-0.0775244	0.856605	Non statistically significant
BCAP31	-0.42955	0.00759679	Non statistically significant
BCL2L1	-0.129462	0.649187	Non statistically significant
BCL2L10	-0.74604	0.303288	Non statistically significant
BCL2L11	-0.769075	8.23971e-06	Non statistically significant
BCL2L2	0.892544	1.99032e-08	Non statistically significant
BCL2L2-PABPN1	0	1	Non statistically significant
BCL6	-0.0655934	0.968661	Non statistically significant
BIRC3	0.883541	0.0450492	Non statistically significant
BORA	-0.199128	0.531968	Non statistically significant
BPY2	0	1	Non statistically significant
BPY2B	0	1	Non statistically significant
BPY2C	0	1	Non statistically significant
BRCA2	-0.846909	0.00270676	Non statistically significant
BRD2	1.4966	0.261745	Non statistically significant
BRIP1	-0.789811	5.29779e-05	Non statistically significant
BTG1	0.101763	0.778932	Non statistically significant
BUB3	-0.361021	0.0192728	Non statistically significant
C11orf80	-0.903138	9.24298e-05	Non statistically significant
C3orf62	0.325758	0.237809	Non statistically significant
C9orf24	-0.0722601	1	Non statistically significant
CADM1	0.0143972	1	Non statistically significant
CALR	0.593952	1.57556e-05	Non statistically significant
CATSPER1	-1.03549	0.346183	Non statistically significant
CATSPER2	-0.860924	0.138556	Non statistically significant
CATSPER3	-0.262257	0.642958	Non statistically significant
CATSPER4	-0.816752	0.404368	Non statistically significant
CATSPERB	3.21088	0.680912	Non statistically significant
CATSPERD	-0.820417	0.253303	Non statistically significant
CATSPERG	-0.66071	0.0851343	Non statistically significant
CATSPERZ	-1.26756	0.110816	Non statistically significant
CCDC169-SOHLH2	0	1	Non statistically significant
CCDC63	-0.574449	0.597572	Non statistically significant
CCDC87	-0.686683	0.0795175	Non statistically significant
CCNB1IP1	-0.0752701	0.858146	Non statistically significant
CCNE1	-0.682103	0.0400118	Non statistically significant
CCNI	-0.0549705	0.927439	Non statistically significant
CDC16	0.0749235	0.768121	Non statistically significant
CDC20	-0.923309	1.40703e-06	Non statistically significant
CDC23	-0.347941	0.00812362	Non statistically significant
CDC25B	-0.415179	0.0068252	Non statistically significant
CDC25C	-0.188964	0.513736	Non statistically significant
CDC26	0.122856	0.83672	Non statistically significant
CDC27	0.379707	0.0101928	Non statistically significant
CDK16	-0.0376884	0.922153	Non statistically significant
CDK2	0.0920291	0.688854	Non statistically significant
CDY1	0	1	Non statistically significant
CDY1B	0	1	Non statistically significant
CDY2A	0	1	Non statistically significant
CDY2B	0	1	Non statistically significant
CDYL	0.114304	0.530456	Non statistically significant
CEP131	-0.665737	0.000393154	Non statistically significant
CETN2	-0.145329	0.502382	Non statistically significant
CFAP157	0.681419	0.0638407	Non statistically significant
CFAP69	-0.100665	0.884285	Non statistically significant
CFAP97	-0.0754221	0.711583	Non statistically significant
CHFR	0.135682	0.602274	Non statistically significant
CIB1	-0.220921	0.419278	Non statistically significant
CLMN	0.0709458	0.943817	Non statistically significant
CLOCK	-0.12628	0.550982	Non statistically significant
CNTRL	-0.173454	0.399813	Non statistically significant
CREB3L4	-0.335615	0.109031	Non statistically significant
CREM	-0.30656	0.172271	Non statistically significant
CRKL	0.147579	0.384323	Non statistically significant
CRTAP	0.535192	0.000641029	Non statistically significant
CSNK2A2	-0.701063	2.71344e-06	Non statistically significant
CYLC1	0	1	Non statistically significant
CYLC2	0.0143749	1	Non statistically significant
DAZ1	2.42882	0.301094	Non statistically significant
DAZ2	0	1	Non statistically significant
DAZ3	0	1	Non statistically significant
DAZ4	0	1	Non statistically significant
DAZAP1	-0.538538	0.000479935	Non statistically significant
DDX20	-0.331342	0.0305488	Non statistically significant
DEDD	0.220324	0.292374	Non statistically significant
DEFB118	0	1	Non statistically significant
DHX36	0.355677	0.0359041	Non statistically significant
DIAPH2	-0.00198745	1	Non statistically significant
DLEC1	0.0483064	1	Non statistically significant
DMRT1	-0.310468	0.456245	Non statistically significant
DNM2	0.338799	0.0161975	Non statistically significant
DNMT3A	0.162377	0.363169	Non statistically significant
DNMT3L	-2.18957	0.218525	Non statistically significant
DPY19L2	-0.41815	0.398209	Non statistically significant
DRC7	-0.731991	0.154974	Non statistically significant
DUSP1	0.560029	0.472421	Non statistically significant
DZIP1	0.305665	0.0946337	Non statistically significant
E2F1	-0.910869	6.76586e-05	Non statistically significant
EDN1	0.620117	0.166332	Non statistically significant
EFCAB9	0.790558	0.272776	Non statistically significant
EIF5A2	0.589253	0.0434523	Non statistically significant
ELL3	0.612089	0.0479623	Non statistically significant
ERCC1	0.322432	0.0533051	Non statistically significant
ESPL1	-0.733548	0.000509554	Non statistically significant
EXO1	-0.806454	2.18179e-05	Non statistically significant
FAM50A	0.0764654	0.850539	Non statistically significant
FANCA	-0.471656	0.0365579	Non statistically significant
FBXO5	-0.0255733	1	Non statistically significant
FIGNL1	-0.30182	0.0583435	Non statistically significant
FOXJ1	1.33336	0.176175	Non statistically significant
FOXJ2	0.0828121	0.81499	Non statistically significant
FOXJ3	-0.0453685	0.878275	Non statistically significant
FSHB	-1.2043	0.47857	Non statistically significant
FZR1	0.0555565	0.880912	Non statistically significant
GAL3ST1	-1.09461	0.228257	Non statistically significant
GALNT3	-0.73415	0.112587	Non statistically significant
GALNTL5	1.3067	0.575979	Non statistically significant
GAMT	0.163701	0.69957	Non statistically significant
GGN	0.0522426	1	Non statistically significant
GGNBP2	-0.669674	0.775531	Non statistically significant
GGT1	0.526609	0.190679	Non statistically significant
GHSR	-0.332054	0.992016	Non statistically significant
GJB3	-0.298291	0.897642	Non statistically significant
GLI1	0.918962	1.52426e-05	Non statistically significant
GOLGA2	0.540197	0.000495016	Non statistically significant
GOLGA3	-0.152979	0.377997	Non statistically significant
GORASP2	0.604817	1.04751e-05	Non statistically significant
GPR3	0.0101265	1	Non statistically significant
GPX4	-0.129515	0.679116	Non statistically significant
H1-1	-0.962072	3.21079e-05	Non statistically significant
H1-7	-0.122762	1	Non statistically significant
H1-8	0.50614	0.915195	Non statistically significant
H2AX	-0.0425231	0.970352	Non statistically significant
H3-3A	0.0442005	0.957785	Non statistically significant
HERC2	0.278713	0.382878	Non statistically significant
HERC4	0.269388	0.0904383	Non statistically significant
HERPUD2	0.106078	0.654864	Non statistically significant
HEXB	0.602741	6.82509e-05	Non statistically significant
HFM1	-0.872874	0.00259187	Non statistically significant
HMGB2	-0.612444	0.000298816	Non statistically significant
HOOK1	-0.934615	1.33375e-08	Non statistically significant
HOXA11	-1.2005	0.525198	Non statistically significant
HSF2	-0.688748	6.69116e-05	Non statistically significant
HSPA2	-0.70076	0.147934	Non statistically significant
HSPB11	0.0785122	0.853429	Non statistically significant
HUS1	-0.0862665	0.823262	Non statistically significant
IFT20	0.70491	0.000666308	Non statistically significant
IFT27	0.0372619	0.990668	Non statistically significant
IFT81	-0.687983	2.53352e-05	Non statistically significant
IGF2R	0.718786	0.00012119	Non statistically significant
IMMP2L	-0.260158	0.400151	Non statistically significant
INCENP	-0.612425	0.000161445	Non statistically significant
ING2	0.204851	0.457518	Non statistically significant
INPP5B	-0.313639	0.0564093	Non statistically significant
IQCG	0.350793	0.0592315	Non statistically significant
JAM3	0.412124	0.0125024	Non statistically significant
KATNAL1	-0.224329	0.147012	Non statistically significant
KDM3A	-0.284361	0.20146	Non statistically significant
KHDRBS1	-0.0733677	0.806893	Non statistically significant
KIF18A	-0.993352	3.16691e-07	Non statistically significant
KIT	-0.927196	2.55617e-05	Non statistically significant
KLC3	-0.523569	0.041482	Non statistically significant
KLHDC3	0.22824	0.168412	Non statistically significant
KLHL10	-0.804155	0.135692	Non statistically significant
KMT2D	0.247983	0.659335	Non statistically significant
KRT9	3.25997	0.18757	Non statistically significant
LARP7	-0.418038	0.0157706	Non statistically significant
LFNG	0.834324	0.00202117	Non statistically significant
LGR4	0.270871	0.196788	Non statistically significant
LIF	-0.411078	0.577991	Non statistically significant
LIMK2	0.155834	0.374145	Non statistically significant
LRRC8A	0.0729015	0.739547	Non statistically significant
LZTFL1	-0.577766	0.000168068	Non statistically significant
MAK	-0.31183	0.523986	Non statistically significant
MAPK15	1.6315	0.49908	Non statistically significant
MARF1	2.2336	0.0814179	Non statistically significant
MAS1	-0.928924	0.475934	Non statistically significant
MASTL	-0.0494791	0.952147	Non statistically significant
MDK	-0.0214403	1	Non statistically significant
MEA1	-0.127991	0.555556	Non statistically significant
MEI4	-0.257608	0.434237	Non statistically significant
MEIG1	-0.82924	0.256972	Non statistically significant
MERTK	-0.281853	0.343605	Non statistically significant
METTL14	0.141185	0.52743	Non statistically significant
METTL3	-0.445197	0.0106365	Non statistically significant
MLH1	-0.185764	0.295747	Non statistically significant
MLH3	0.467455	0.00065108	Non statistically significant
MNS1	-0.431745	0.249763	Non statistically significant
MORN2	-0.448371	0.067891	Non statistically significant
MOS	0	1	Non statistically significant
MRE11	-0.595435	9.19486e-05	Non statistically significant
MSH5	0	1	Non statistically significant
MSH6	-0.772199	2.05293e-08	Non statistically significant
MST1	0.184489	0.694527	Non statistically significant
MSX2	-0.388088	0.300783	Non statistically significant
MYBL1	-0.655636	0.0308139	Non statistically significant
MYCBP	-0.689387	0.208869	Non statistically significant
MYCBPAP	-0.397561	0.359042	Non statistically significant
MYH9	0.783966	0.000377803	Non statistically significant
NANOS1	-0.239721	0.33919	Non statistically significant
NANOS2	1.43793	0.129943	Non statistically significant
NANOS3	-0.920057	0.00536019	Non statistically significant
NBN	0.586079	1.73524e-05	Non statistically significant
NCAPD2	-0.0199575	1	Non statistically significant
NCAPD3	0.0610802	0.860451	Non statistically significant
NCAPH2	-0.447581	0.00975582	Non statistically significant
NDC1	-0.382347	0.00675773	Non statistically significant
NDC80	-0.173026	0.517887	Non statistically significant
NDRG3	-0.413153	0.00776208	Non statistically significant
NEK2	-0.641555	0.000766941	Non statistically significant
NKAPL	0.484902	0.273839	Non statistically significant
NPAP1	-1.20575	0.0675627	Non statistically significant
NPHP1	-0.848818	7.44434e-05	Non statistically significant
NPM2	-1.19798	0.0739067	Non statistically significant
NPPC	-0.283971	0.806591	Non statistically significant
NPR2	0.114793	0.630859	Non statistically significant
NR2C2	0.154955	0.440902	Non statistically significant
NSUN2	-0.21315	0.141085	Non statistically significant
NUF2	-0.335313	0.223394	Non statistically significant
NUMA1	0.0545184	0.853549	Non statistically significant
OAZ3	-0.265858	0.663483	Non statistically significant
ODF1	0	1	Non statistically significant
ODF2	-0.828045	8.56697e-08	Non statistically significant
ODF3	0.536205	0.55499	Non statistically significant
ODF4	-1.68768	0.46827	Non statistically significant
OR7C1	4.26352	0.0595276	Non statistically significant
OSGIN2	0.491164	0.00811696	Non statistically significant
OVOL1	-2.12395	0.154579	Non statistically significant
PAFAH1B2	-0.259275	0.134758	Non statistically significant
PAFAH1B3	-0.619969	0.00053886	Non statistically significant
PAIP2	-0.0236486	1	Non statistically significant
PAQR7	0.424959	0.0693414	Non statistically significant
PAQR8	-0.0360824	0.957314	Non statistically significant
PARP11	0.432488	0.0507103	Non statistically significant
PATZ1	-0.328594	0.0154688	Non statistically significant
PDIK1L	-0.425809	0.00818543	Non statistically significant
PDILT	2.42534	0.550813	Non statistically significant
PGAM2	0.351984	0.419534	Non statistically significant
PGM3	0.104234	0.552943	Non statistically significant
PHC2	0.186677	0.272277	Non statistically significant
PIWIL1	0	1	Non statistically significant
PIWIL2	-0.830451	0.103139	Non statistically significant
PIWIL4	-0.625708	0.114684	Non statistically significant
PLCB1	-0.904217	6.84264e-07	Non statistically significant
PLEKHA1	-0.30717	0.238789	Non statistically significant
PLK1	-0.751068	0.00076863	Non statistically significant
PMCH	0.803524	0.509444	Non statistically significant
PMFBP1	0.928389	0.00894252	Non statistically significant
PPP2CA	0.0558777	0.842735	Non statistically significant
PPP2R1A	0.994259	7.15219e-14	Non statistically significant
PRDX4	0.174257	0.457965	Non statistically significant
PRKACG	-1.23655	0.433379	Non statistically significant
PRKAG1	-0.235614	0.194594	Non statistically significant
PRM1	0.136403	1	Non statistically significant
PRM2	-4.05347	0.0941593	Non statistically significant
PRM3	1.08206	0.748772	Non statistically significant
PROK2	-1.12678	0.289072	Non statistically significant
PSMC3IP	-0.546372	0.0809492	Non statistically significant
PSMD13	-0.125866	0.50271	Non statistically significant
PTN	0.761675	0.00144973	Non statistically significant
PTTG1	-0.374144	0.138138	Non statistically significant
PUM1	-0.0383853	0.928913	Non statistically significant
RACGAP1	-0.664073	0.00143304	Non statistically significant
RAD1	-0.0324524	0.977054	Non statistically significant
RAD21	0.510356	0.000369623	Non statistically significant
RAD23B	-0.0556388	0.856963	Non statistically significant
RAD50	-0.210588	0.285643	Non statistically significant
RAD51AP1	-0.179596	0.521552	Non statistically significant
RAD51B	-0.323391	0.190769	Non statistically significant
RAD51C	-0.531474	0.00487641	Non statistically significant
RAD51D	0.0171955	1	Non statistically significant
RAD54B	-0.602247	0.00555501	Non statistically significant
RAD54L	-0.4902	0.0597016	Non statistically significant
RAI14	-0.0309348	1	Non statistically significant
RB1	0.260325	0.172438	Non statistically significant
RBM7	0.128777	0.585003	Non statistically significant
RBMY1B	0	1	Non statistically significant
RBMY1F	2.21945	0.296671	Non statistically significant
RBMY1J	2.90517	0.362903	Non statistically significant
RGS2	0.432751	0.175842	Non statistically significant
RHBDD1	-0.0506643	0.862029	Non statistically significant
RIMBP3	-0.871633	0.120154	Non statistically significant
RIMBP3B	-0.985987	0.472497	Non statistically significant
RIMBP3C	-0.078007	1	Non statistically significant
RNF114	-0.379198	0.0122452	Non statistically significant
RNF151	-1.09761	0.264637	Non statistically significant
RNF212B	-0.654096	0.138367	Non statistically significant
ROPN1B	1.16477	0.0631066	Non statistically significant
ROS1	0.0561912	1	Non statistically significant
RPA1	-0.504001	0.00098259	Non statistically significant
RPS6KA2	-0.311199	0.236626	Non statistically significant
SBF1	-0.264936	0.284593	Non statistically significant
SCAPER	-0.174776	0.446496	Non statistically significant
SCMH1	-0.137523	0.482023	Non statistically significant
SEBOX	0.458158	0.679794	Non statistically significant
SEPTIN1	0.245984	0.64061	Non statistically significant
SEPTIN12	1.81914	0.201392	Non statistically significant
SEPTIN2	0.405191	0.0178093	Non statistically significant
SEPTIN4	-0.00821753	1	Non statistically significant
SEPTIN7	0.232071	0.133611	Non statistically significant
SETX	-0.200362	0.228036	Non statistically significant
SFMBT1	-0.508682	0.00536511	Non statistically significant
SGO1	-0.829298	0.000594718	Non statistically significant
SGO2	-0.584674	0.0131483	Non statistically significant
SGPL1	-0.141122	0.377975	Non statistically significant
SHISA6	-0.964281	0.0133062	Non statistically significant
SIAH1	-0.206953	0.420409	Non statistically significant
SIRT1	-0.481935	0.000317236	Non statistically significant
SIRT2	0.842252	6.5136e-08	Non statistically significant
SKIL	0.151103	0.510779	Non statistically significant
SLC22A16	0.255029	0.915902	Non statistically significant
SLC26A8	-0.941776	0.167614	Non statistically significant
SLC2A14	0.587107	0.132599	Non statistically significant
SLC2A8	-0.0225071	1	Non statistically significant
SLC4A2	0.875708	2.2199e-09	Non statistically significant
SLX4	-0.171717	0.422962	Non statistically significant
SMAD4	0.258779	0.0546111	Non statistically significant
SMC1A	-0.656807	1.54727e-06	Non statistically significant
SMC2	-0.222493	0.180183	Non statistically significant
SMC3	-0.839031	1.98718e-10	Non statistically significant
SMC4	-0.420408	0.0694815	Non statistically significant
SNRPA1	0.0226224	1	Non statistically significant
SOD1	-0.412677	0.0192651	Non statistically significant
SOHLH1	-0.77203	0.290678	Non statistically significant
SOX17	-0.318482	0.17779	Non statistically significant
SOX8	-0.166315	0.740813	Non statistically significant
SPAG11B	0	1	Non statistically significant
SPAG4	0.723989	0.0456833	Non statistically significant
SPAG8	-0.626578	0.0965343	Non statistically significant
SPANXA1	-2.29019	0.359349	Non statistically significant
SPANXA2	1.24488	0.672703	Non statistically significant
SPATA16	-0.564193	0.639871	Non statistically significant
SPATA19	0	1	Non statistically significant
SPATA2	-0.0797889	0.798996	Non statistically significant
SPATA20	0.638113	0.0252788	Non statistically significant
SPATA24	-0.260277	0.513131	Non statistically significant
SPATA25	0.150834	0.915902	Non statistically significant
SPATA31A1	-0.0370426	1	Non statistically significant
SPATA31A3	-0.482295	0.957445	Non statistically significant
SPATA31A5	0	1	Non statistically significant
SPATA31A6	-2.80422	0.234968	Non statistically significant
SPATA31A7	-1.57542	0.61529	Non statistically significant
SPATA31C2	-0.42313	0.640131	Non statistically significant
SPATA31D3	-0.894773	0.757619	Non statistically significant
SPATA31D4	0	1	Non statistically significant
SPATA32	-1.88739	0.10116	Non statistically significant
SPATA46	-0.131206	0.99913	Non statistically significant
SPATA48	1.25136	0.659069	Non statistically significant
SPATA5	-0.407953	0.00290735	Non statistically significant
SPATA6	0.171606	0.556025	Non statistically significant
SPATA6L	-0.740324	0.11425	Non statistically significant
SPATA9	-0.0688706	1	Non statistically significant
SPATC1L	1.92565	0.344216	Non statistically significant
SPEF2	-0.108111	0.815123	Non statistically significant
SPEM1	-0.367183	0.937384	Non statistically significant
SPIN1	-0.108933	0.494209	Non statistically significant
SPIRE1	-0.205782	0.293103	Non statistically significant
SPIRE2	-0.358384	0.262032	Non statistically significant
SPOCD1	-0.92688	0.309725	Non statistically significant
SSTR1	0.208604	0.919365	Non statistically significant
SSTR2	-0.190968	0.920186	Non statistically significant
STAG1	0.015049	1	Non statistically significant
STAG2	0.126389	0.541074	Non statistically significant
STK11	0.016556	1	Non statistically significant
STK35	-0.176033	0.280986	Non statistically significant
STRBP	-0.69955	4.17431e-07	Non statistically significant
SUN1	-0.178268	0.273386	Non statistically significant
SUN2	0.775737	7.16921e-07	Non statistically significant
SUN3	-1.14283	0.0956618	Non statistically significant
SUN5	1.64494	0.524721	Non statistically significant
SYCE1L	-0.638771	0.204982	Non statistically significant
SYCP2L	-0.973615	0.00450254	Non statistically significant
SYNE2	0.518427	0.00984012	Non statistically significant
SYNE4	-0.204937	0.883873	Non statistically significant
TAF1L	-0.515752	0.187619	Non statistically significant
TAF4B	-0.763593	0.00028672	Non statistically significant
TBATA	1.56974	0.150765	Non statistically significant
TBC1D20	0.248483	0.0532348	Non statistically significant
TBC1D21	-0.345923	0.893703	Non statistically significant
TBPL1	-0.227065	0.221498	Non statistically significant
TCFL5	-0.470185	0.009241	Non statistically significant
TDRD7	-0.849281	1.17967e-06	Non statistically significant
TDRKH	-0.632134	0.00992888	Non statistically significant
TDRP	-0.602636	0.00600382	Non statistically significant
TESK1	0.331383	0.0854331	Non statistically significant
TESK2	-0.924573	3.47125e-05	Non statistically significant
THEG	-1.25168	0.313397	Non statistically significant
TMEM119	0.00967448	1	Non statistically significant
TMEM203	0.243985	0.185453	Non statistically significant
TNP1	-0.0381934	1	Non statistically significant
TNP2	3.6603	0.200669	Non statistically significant
TOP2A	-0.614173	0.00105007	Non statistically significant
TOP3A	-0.31204	0.0305576	Non statistically significant
TP63	-0.634843	0.391746	Non statistically significant
TPGS1	0.608398	0.0319362	Non statistically significant
TPPP2	-2.27642	0.175311	Non statistically significant
TRIM27	0	1	Non statistically significant
TSNAX	-0.201524	0.429352	Non statistically significant
TSNAXIP1	-0.429232	0.290998	Non statistically significant
TSPAN8	0.5392	0.42454	Non statistically significant
TSPY1	3.95975	0.116921	Non statistically significant
TSPY10	3.48347	0.160769	Non statistically significant
TSPY3	0	1	Non statistically significant
TSPY4	0	1	Non statistically significant
TSPY8	2.77704	0.273386	Non statistically significant
TSSK1B	0.338504	0.675659	Non statistically significant
TSSK2	0	1	Non statistically significant
TSSK3	0.202401	0.794285	Non statistically significant
TSSK4	0.912065	0.023335	Non statistically significant
TSSK6	0.0233719	1	Non statistically significant
TTC21A	-0.542412	0.116705	Non statistically significant
TUBB8	-0.884413	0.146189	Non statistically significant
TUBG1	-0.524302	0.00558273	Non statistically significant
TUBG2	-0.071694	0.908131	Non statistically significant
TUBGCP2	-0.379367	0.0341363	Non statistically significant
TUBGCP3	-0.52426	0.00087108	Non statistically significant
TUBGCP4	-0.238232	0.38426	Non statistically significant
TUBGCP5	-0.124606	0.940193	Non statistically significant
TUBGCP6	-0.17957	0.460574	Non statistically significant
TXNDC2	3.23755	0.127826	Non statistically significant
TXNDC8	3.57213	0.0928787	Non statistically significant
TXNRD3	-0.646615	0.00021218	Non statistically significant
TYRO3	-0.197116	0.263995	Non statistically significant
UBB	-0.0976727	0.71682	Non statistically significant
UBE2B	0.186847	0.431084	Non statistically significant
UBR2	0.492979	5.10444e-05	Non statistically significant
USP17L2	-0.785816	0.402451	Non statistically significant
USP42	-0.208502	0.198922	Non statistically significant
UTP14C	-0.158583	0.300703	Non statistically significant
VIPAS39	0.198859	0.317173	Non statistically significant
WASHC5	-0.0416361	0.917619	Non statistically significant
WDR33	-0.17175	0.281598	Non statistically significant
WDR48	-0.282194	0.0380483	Non statistically significant
WEE2	0	1	Non statistically significant
WIPF3	-0.254225	0.568176	Non statistically significant
WNT4	-0.223193	0.681584	Non statistically significant
XRCC2	-0.811099	7.6601e-05	Non statistically significant
XRN2	-0.179643	0.241118	Non statistically significant
YBX3	-0.239095	0.139651	Non statistically significant
YTHDC2	-0.0843853	0.767424	Non statistically significant
YTHDF2	-0.421295	0.000482236	Non statistically significant
YY1	0.1318	0.457518	Non statistically significant
ZFP41	-0.161975	0.481323	Non statistically significant
ZMYND15	-1.32029	0.0897007	Non statistically significant
ZNF318	-0.939819	2.76795e-10	Non statistically significant
ZNF35	-0.0655359	0.868277	Non statistically significant
ZNF628	-0.364379	0.225105	Non statistically significant
ZSCAN2	-0.562351	0.000325617	Non statistically significant
ZSCAN21	-0.0772641	0.86742	Non statistically significant
ZW10	-0.0355789	0.982813	Non statistically significant

[truncated: 2 more sheets: Testicle vs Ovary (17 wpc), Testicle vs Ovary (adult)]
