# Supplementary material for: Expression profiles of meiotic genes in male vs. female gonads and gametes: Insights into fertility issues
Source: Front Genet. 2023 Mar 14;14:1125097. doi: 10.3389/fgene.2023.1125097 (PMC10045993; doi:10.3389/fgene.2023.1125097)
Supplement: Supplementary file 6 [file Table7.xlsx]

## Sheet: Table S7
Genes co-expressed with Oocyte expressed protein (OOEP)
Gene symbol	Gene name	Main functions	Reproductive disorders
DPPA5	Developmental Pluripotency Associated 5	Control of cell pluripotency and early embryogenesis	N/A
KHDC1	KH Domain Containing 1	RNA binding KHDC1L is a paralog	N/A
KHDC1L	KH Domain Containing 1 Like	RNA binding	N/A
KHDC3L	KH Domain Containing 3 Like	Progress of first embryonic cell divisions May regulate the genomic imprinting in the oocyte Repair of DNA double strand breaks	Recurrent hydatidiform mole
FAM170A	Family With Sequence Similarity 170 Member A	Nuclear transcription factor Positively regulates the expression of heat shock promoter elements	N/A
DDX43	DEAD-Box Helicase 43	ATP-dependent RNA helicase Nucleic acid binding Displays tumor-specific expression	N/A
MAGEB6	MAGE Family Member B6	Expressed in testis and in tumors of various histological types	N/A
PTPN20	Protein Tyrosine Phosphatase Non-Receptor Type 20	Phosphatase activity Protein tyrosine prosphatase activity Appears to be targeted to sites of actin polymerization	N/A
ARMC4	Armadillo Repeat-Containing Protein 4	Ciliary and flagellar movement	Primary ciliary dyskensia
ESX1	ESX Homeobox 1	Placental development and spermatogenesis May regulate cell cycle progression and transcription during spermatogenesis	N/A
KDM5D	Lysine Demethylase 5D	May play a role in spermatogenesis Regulates androgen receptor transcriptional activity	Spermatogenic Failure, Y-Linked, 2 Y Chromosome Infertility
MAEL	Maelstrom Spermatogenic Transposon Silencer	Repress transposable elements during spermatogenesis and prevent their mobilization	N/A
SPESP1	Sperm Equatorial Segment Protein 1	Involved in sperm-egg binding and fusion Sperm fertilization ability	N/A
EIF1AY	Eukaryotic Translation Initiation Factor 1A Y-Linked	RNA binding and translation initiation factor activity	N/A
DDX3Y	DEAD-Box Helicase 3 Y-Linked	ATP and RNA binding Hydrolysis Formation of intramolecular interactions	Spermatogenic Failure, Y-Linked, 2 Partial Deletion Of Y
RPS4Y1	Ribosomal Protein S4 Y-Linked 1	RNA binding Protein binding Enables structural constituent of ribosome	Turner Syndrome
RPS4Y2	Ribosomal Protein S4 Y-Linked 2	RNA binding Enables structural constituent of ribosome	Spermatogenic Failure, Y-Linked, 2 Y Chromosome Infertility
TMSB4Y	Thymosin Beta 4 Y-Linked	Regulation of actin cytoskeleton ERK Signaling	N/A
USP9Y	Ubiquitin Specific Peptidase 9 Y-Linked	May function as a ubiquitin-protein or polyubiquitin hydrolase	Spermatogenic Failure, Y-Linked, 2 Partial Deletion Of Y
UTY	Ubiquitously Transcribed Tetratricopeptide Repeat Containing, Y-Linked	Protein-protein interactions Minor histocompatibility antigen which may induce graft rejection of male stem cell	N/A
Table S7: Main functions and reproductive disorders of the genes co-expressed with OOEP. In orange: genes related with human reproduction; gray: no associated with human reproduction; green: related with spermatogenesis and/or male infertility; blue: located in the Y chromosome; N/A (not available).
